# Supplementary material for: 3-Acetyl-5-phenyl-1-p-tolyl-1H-pyrazole-4-carbonitrile
Source: Acta Crystallogr Sect E Struct Rep Online. 2012 Mar 24;68(Pt 4):o1167. doi: 10.1107/S1600536812011762 (PMC3344108; doi:10.1107/S1600536812011762)
Supplement: Supplementary file 1 [file e-68-o1167-sup1.cif]

##############################################################################
#                                                                            #
# This CIF contains the data in a paper accepted for publication in          #
# Acta Crystallographica Section E. It conforms to the requirements of       #
# Notes for Authors for Acta Crystallographica Section E, and has been       #
# peer reviewed under the auspices of the IUCr Commission on Journals.       #
#                                                                            #
# Full details of the Crystallographic Information File format               #
# are given in the paper "The Crystallographic Information File (CIF):       #
# a New Standard Archive File for Crystallography" by S. R. Hall, F. H.      #
# Allen and I. D. Brown [Acta Cryst. (1991), A47, 655-685].                  #
#                                                                            #
# The current version of the core CIF dictionary is obtainable from          #
# ftp://ftp.iucr.org/pub/cif_core.dic.                                       #
#                                                                            #
# Software is freely available for graphical display of the structure(s)     #
# in this CIF. For information consult the CIF software page                 #
# http://www.iucr.org/resources/cif/software.                                #
#                                                                            #
# This file may be used for bona fide research purposes within the           #
# scientific community so long as proper attribution is given to the journal # 
# article from which it was obtained.                                        #
#                                                                            #
##############################################################################
data_global
_audit_creation_method     'form.cif (version 2.0)'
_journal_data_validation_number     ?
_journal_date_recd_electronic     2012-03-16
_journal_date_accepted     2012-03-19
_journal_name_full     'Acta Crystallographica, Section E'
_journal_year     2012
_journal_volume     68
_journal_issue      4
_journal_page_first     o1167
_journal_page_last     o1167
_journal_paper_category     QO
_journal_paper_doi     10.1107/S1600536812011762
_journal_coeditor_code     IS5093
_publ_contact_author_name     'Prof. Fun Hoong-Kun'
_publ_contact_author_address
;
      X-ray Crystallography Unit
      School of Physics
      Universiti Sains Malaysia
      11800 USM, Penang
      MALAYSIA
;
_publ_contact_author_email     'hkfun@usm.my'
_publ_contact_author_fax     '6 04 6579150'
_publ_contact_author_phone     '6 04 6577888  Ext. 3690'
_publ_section_title
;
3-Acetyl-5-phenyl-1-<i>p</i>-tolyl-1<i>H</i>-pyrazole-4-carbonitrile
;
loop_
    _publ_author_name
    _publ_author_footnote
    _publ_author_address
    'Hatem A. Abdel-Aziz' ?
;     Department of Pharmaceutical Chemistry
      College of Pharmacy
      King Saud University
      PO Box 2457
      Riyadh 11451
      Saudi Arabia
;
    'Hazem A. Ghabbour' ?
;     Department of Pharmaceutical Chemistry
      College of Pharmacy
      King Saud University
      PO Box 2457
      Riyadh 11451
      Saudi Arabia
;
    'Suchada Chantrapromma'
;
      Thomson Reuters ResearcherID: A-5085-2009.
;
;     Crystal Materials Research Unit
      Department of Chemistry
      Faculty of Science
      Prince of Songkla University
      Hat-Yai, Songkhla 90112
      Thailand
;
    'Hoong-Kun Fun'
;
      College of Pharmacy (Visiting Professor), King Saud University,
      PO Box 2457, Riyadh 11451, Saudi Arabia.
      Thomson Reuters ResearcherID: A-3561-2009.
;
;     X-ray Crystallography Unit
      School of Physics
      Universiti Sains Malaysia
      11800 USM, Penang
      Malaysia
;
data_I
_audit_creation_method     SHELXL-97
_chemical_name_systematic
;
3-Acetyl-5-phenyl-1-<i>p</i>-tolyl-1<i>H</i>-pyrazole-4-carbonitrile
;
_chemical_name_common
;
;
_chemical_formula_moiety     'C19 H15 N3 O'
_chemical_formula_sum     'C19 H15 N3 O'
_chemical_formula_iupac     'C19 H15 N3 O'
_chemical_formula_weight     301.34
_chemical_melting_point_gt     ?
_chemical_melting_point_lt     ?
_symmetry_cell_setting     monoclinic
_symmetry_space_group_name_H-M     'P 21/c'
_symmetry_space_group_name_Hall     '-P 2ybc'
loop_
    _symmetry_equiv_pos_as_xyz
    'x, y, z'
    '-x, y+1/2, -z+1/2'
    '-x, -y, -z'
    'x, -y-1/2, z-1/2'
_cell_length_a     10.2433(2)
_cell_length_b     10.6467(2)
_cell_length_c     15.7547(3)
_cell_angle_alpha     90.00
_cell_angle_beta     109.6840(10)
_cell_angle_gamma     90.00
_cell_volume     1617.76(5)
_cell_formula_units_Z     4
_cell_measurement_reflns_used     272
_cell_measurement_theta_min     4.58
_cell_measurement_theta_max     64.97
_cell_measurement_temperature     296(2)
_exptl_crystal_description     Block
_exptl_crystal_colour     Colorless
_exptl_crystal_size_max     0.57
_exptl_crystal_size_mid     0.28
_exptl_crystal_size_min     0.22
_exptl_crystal_density_diffrn     1.237
_exptl_crystal_density_meas     ?
_exptl_crystal_density_method     'not measured'
_exptl_crystal_F_000     632
_exptl_absorpt_coefficient_mu     0.628
_exptl_absorpt_correction_type     multi-scan
_exptl_absorpt_process_details     '(SADABS; Bruker, 2009)'
_exptl_absorpt_correction_T_min     0.7175
_exptl_absorpt_correction_T_max     0.8762
_exptl_special_details     ?
_diffrn_ambient_temperature     296(2)
_diffrn_radiation_type     'CuK\a'
_diffrn_radiation_wavelength     1.54178
_diffrn_radiation_source     'sealed tube'
_diffrn_radiation_monochromator     'graphite'
_diffrn_measurement_device_type     'Bruker SMART APEXII CCD area-detector'
_diffrn_measurement_method     '\f and \w scans'
_diffrn_detector_area_resol_mean     ?
_diffrn_reflns_number     10344
_diffrn_reflns_av_R_equivalents     0.0316
_diffrn_reflns_av_sigmaI/netI     0.0521
_diffrn_reflns_theta_min     4.58
_diffrn_reflns_theta_max     64.97
_diffrn_reflns_theta_full     64.97
_diffrn_measured_fraction_theta_max     0.990
_diffrn_measured_fraction_theta_full     0.990
_diffrn_reflns_limit_h_min     -12
_diffrn_reflns_limit_h_max     11
_diffrn_reflns_limit_k_min     -12
_diffrn_reflns_limit_k_max     12
_diffrn_reflns_limit_l_min     -18
_diffrn_reflns_limit_l_max     18
_diffrn_standards_number     0
_diffrn_standards_interval_count     ?
_diffrn_standards_interval_time     ?
_diffrn_standards_decay_%     ?
_refine_special_details
;
 Refinement of F^2^ against ALL reflections.  The weighted R-factor wR and
 goodness of fit S are based on F^2^, conventional R-factors R are based
 on F, with F set to zero for negative F^2^. The threshold expression of
 F^2^ > 2sigma(F^2^) is used only for calculating R-factors(gt) etc. and is
 not relevant to the choice of reflections for refinement.  R-factors based
 on F^2^ are statistically about twice as large as those based on F, and R-
 factors based on ALL data will be even larger.
;
_reflns_number_total     2720
_reflns_number_gt     2427
_reflns_threshold_expression     'I>2\s(I)'
_refine_ls_structure_factor_coef     Fsqd
_refine_ls_matrix_type     full
_refine_ls_R_factor_all     0.0462
_refine_ls_R_factor_gt     0.0422
_refine_ls_wR_factor_gt     0.1141
_refine_ls_wR_factor_ref     0.1178
_refine_ls_goodness_of_fit_ref     1.053
_refine_ls_restrained_S_all     1.053
_refine_ls_number_reflns     2720
_refine_ls_number_parameters     213
_refine_ls_number_restraints     0
_refine_ls_hydrogen_treatment     constr
_refine_ls_weighting_scheme     calc
_refine_ls_weighting_details
         'calc w=1/[\s^2^(Fo^2^)+(0.0500P)^2^+0.2871P] where P=(Fo^2^+2Fc^2^)/3'
_atom_sites_solution_hydrogens     geom
_atom_sites_solution_primary     direct
_atom_sites_solution_secondary     difmap
_refine_ls_shift/su_max     0.001
_refine_ls_shift/su_mean     0.001
_refine_diff_density_max     0.203
_refine_diff_density_min     -0.142
_refine_ls_extinction_method     'SHELXTL (Sheldrick, 2008)'
_refine_ls_extinction_coef     0.0113(9)
_refine_ls_extinction_expression
                                  'Fc^*^=kFc[1+0.001xFc^2^\l^3^/sin(2\q)]^-1/4^'
loop_
    _atom_type_symbol
    _atom_type_description
    _atom_type_scat_dispersion_real
    _atom_type_scat_dispersion_imag
    _atom_type_scat_source
    'C' 'C' 0.0181 0.0091
                         'International Tables Vol C Tables 4.2.6.8 and 6.1.1.4'
    'H' 'H' 0.0000 0.0000
                         'International Tables Vol C Tables 4.2.6.8 and 6.1.1.4'
    'N' 'N' 0.0311 0.0180
                         'International Tables Vol C Tables 4.2.6.8 and 6.1.1.4'
    'O' 'O' 0.0492 0.0322
                         'International Tables Vol C Tables 4.2.6.8 and 6.1.1.4'
_computing_data_collection     'APEX2 (Bruker, 2009)'
_computing_cell_refinement     'SAINT (Bruker, 2009)'
_computing_data_reduction     'SAINT (Bruker, 2009)'
_computing_structure_solution     'SHELXTL (Sheldrick, 2008)'
_computing_structure_refinement     'SHELXTL (Sheldrick, 2008)'
_computing_molecular_graphics     'SHELXTL (Sheldrick, 2008)'
_computing_publication_material
;
SHELXTL (Sheldrick, 2008) and PLATON (Spek, 2009)
;
loop_
    _atom_site_type_symbol
    _atom_site_label
    _atom_site_fract_x
    _atom_site_fract_y
    _atom_site_fract_z
    _atom_site_U_iso_or_equiv
    _atom_site_adp_type
    _atom_site_calc_flag
    _atom_site_refinement_flags
    _atom_site_occupancy
    _atom_site_symmetry_multiplicity
    _atom_site_disorder_assembly
    _atom_site_disorder_group
    O O1 -0.28761(14) 0.55281(14) 0.42141(9) 0.0837(4) Uani d . 1 1 . .
    N N1 0.05513(13) 0.54275(12) 0.68539(8) 0.0536(3) Uani d . 1 1 . .
    N N2 -0.05757(13) 0.47588(13) 0.63730(8) 0.0585(3) Uani d . 1 1 . .
    N N3 -0.07458(17) 0.81153(17) 0.43476(10) 0.0795(5) Uani d . 1 1 . .
    C C1 -0.11442(15) 0.54122(15) 0.56191(10) 0.0544(4) Uani d . 1 1 . .
    C C2 -0.03698(14) 0.65058(14) 0.56181(9) 0.0513(4) Uani d . 1 1 . .
    C C3 0.07256(14) 0.64969(14) 0.64318(9) 0.0499(4) Uani d . 1 1 . .
    C C4 -0.05890(15) 0.74023(16) 0.49130(10) 0.0578(4) Uani d . 1 1 . .
    C C5 0.18570(15) 0.74010(15) 0.67940(9) 0.0521(4) Uani d . 1 1 . .
    C C6 0.15724(18) 0.86766(16) 0.67039(11) 0.0637(4) Uani d . 1 1 . .
    H H6A 0.0669 0.8947 0.6412 0.076 Uiso calc R 1 1 . .
    C C7 0.2610(2) 0.9544(2) 0.70412(14) 0.0833(6) Uani d . 1 1 . .
    H H7A 0.2405 1.0398 0.6983 0.100 Uiso calc R 1 1 . .
    C C8 0.3956(2) 0.9150(2) 0.74673(14) 0.0876(6) Uani d . 1 1 . .
    H H8A 0.4659 0.9736 0.7699 0.105 Uiso calc R 1 1 . .
    C C9 0.42553(18) 0.7887(2) 0.75483(13) 0.0781(6) Uani d . 1 1 . .
    H H9A 0.5165 0.7624 0.7828 0.094 Uiso calc R 1 1 . .
    C C10 0.32237(16) 0.70133(18) 0.72207(11) 0.0644(4) Uani d . 1 1 . .
    H H10A 0.3435 0.6161 0.7283 0.077 Uiso calc R 1 1 . .
    C C11 0.13953(15) 0.49602(15) 0.77206(9) 0.0530(4) Uani d . 1 1 . .
    C C12 0.15432(17) 0.56511(16) 0.84811(10) 0.0587(4) Uani d . 1 1 . .
    H H12A 0.1096 0.6420 0.8442 0.070 Uiso calc R 1 1 . .
    C C13 0.23678(17) 0.51883(17) 0.93088(10) 0.0625(4) Uani d . 1 1 . .
    H H13A 0.2470 0.5654 0.9827 0.075 Uiso calc R 1 1 . .
    C C14 0.30436(16) 0.40481(17) 0.93820(10) 0.0605(4) Uani d . 1 1 . .
    C C15 0.2845(2) 0.33649(18) 0.86054(12) 0.0723(5) Uani d . 1 1 . .
    H H15A 0.3274 0.2587 0.8644 0.087 Uiso calc R 1 1 . .
    C C16 0.2024(2) 0.38067(17) 0.77706(11) 0.0690(5) Uani d . 1 1 . .
    H H16A 0.1900 0.3334 0.7253 0.083 Uiso calc R 1 1 . .
    C C17 -0.24206(18) 0.49704(17) 0.49213(11) 0.0641(4) Uani d . 1 1 . .
    C C18 -0.3103(2) 0.3819(2) 0.51218(15) 0.0947(7) Uani d . 1 1 . .
    H H18A -0.3925 0.3639 0.4621 0.142 Uiso calc R 1 1 . .
    H H18B -0.3346 0.3959 0.5652 0.142 Uiso calc R 1 1 . .
    H H18C -0.2475 0.3122 0.5222 0.142 Uiso calc R 1 1 . .
    C C19 0.39693(19) 0.3572(2) 1.02859(12) 0.0778(5) Uani d . 1 1 . .
    H H19C 0.3602 0.2800 1.0425 0.117 Uiso calc R 1 1 . .
    H H19A 0.4011 0.4185 1.0741 0.117 Uiso calc R 1 1 . .
    H H19B 0.4884 0.3429 1.0266 0.117 Uiso calc R 1 1 . .
loop_
    _atom_site_aniso_label
    _atom_site_aniso_U_11
    _atom_site_aniso_U_22
    _atom_site_aniso_U_33
    _atom_site_aniso_U_12
    _atom_site_aniso_U_13
    _atom_site_aniso_U_23
    O1 0.0771(8) 0.0812(9) 0.0701(8) 0.0013(7) -0.0049(6) 0.0061(7)
    N1 0.0510(7) 0.0597(7) 0.0486(6) 0.0035(5) 0.0147(5) 0.0065(5)
    N2 0.0554(7) 0.0637(8) 0.0545(7) 0.0002(6) 0.0162(6) 0.0032(6)
    N3 0.0781(10) 0.0908(11) 0.0680(9) 0.0115(8) 0.0223(7) 0.0254(9)
    C1 0.0505(8) 0.0616(9) 0.0511(8) 0.0074(7) 0.0171(6) 0.0015(7)
    C2 0.0465(7) 0.0596(8) 0.0488(7) 0.0116(6) 0.0171(6) 0.0055(6)
    C3 0.0453(7) 0.0566(8) 0.0503(7) 0.0093(6) 0.0194(6) 0.0063(6)
    C4 0.0488(8) 0.0695(10) 0.0540(8) 0.0105(7) 0.0161(6) 0.0076(8)
    C5 0.0471(7) 0.0632(9) 0.0467(7) 0.0054(6) 0.0169(6) 0.0085(6)
    C6 0.0585(9) 0.0638(10) 0.0639(9) 0.0070(7) 0.0144(7) 0.0091(7)
    C7 0.0894(14) 0.0662(11) 0.0825(12) -0.0095(10) 0.0134(10) 0.0130(9)
    C8 0.0761(12) 0.0946(15) 0.0774(12) -0.0279(11) 0.0067(9) 0.0208(11)
    C9 0.0497(9) 0.1040(15) 0.0710(10) -0.0060(9) 0.0075(7) 0.0297(10)
    C10 0.0502(8) 0.0743(10) 0.0661(9) 0.0068(7) 0.0163(7) 0.0184(8)
    C11 0.0500(8) 0.0608(9) 0.0486(7) 0.0026(6) 0.0172(6) 0.0099(6)
    C12 0.0587(9) 0.0603(9) 0.0573(8) 0.0057(7) 0.0198(7) 0.0049(7)
    C13 0.0638(9) 0.0709(10) 0.0504(8) -0.0040(8) 0.0162(7) 0.0027(7)
    C14 0.0503(8) 0.0732(10) 0.0569(8) -0.0028(7) 0.0168(7) 0.0164(8)
    C15 0.0816(12) 0.0679(10) 0.0680(10) 0.0210(9) 0.0259(9) 0.0178(8)
    C16 0.0836(12) 0.0681(10) 0.0553(9) 0.0156(9) 0.0234(8) 0.0060(8)
    C17 0.0581(9) 0.0690(10) 0.0606(9) 0.0049(8) 0.0139(7) -0.0033(8)
    C18 0.0866(14) 0.1014(16) 0.0848(13) -0.0296(12) 0.0139(11) 0.0028(12)
    C19 0.0634(10) 0.0968(14) 0.0650(10) 0.0000(9) 0.0110(8) 0.0238(10)
_geom_special_details
;
 All esds (except the esd in the dihedral angle between two l.s. planes)
 are estimated using the full covariance matrix.  The cell esds are taken
 into account individually in the estimation of esds in distances, angles
 and torsion angles; correlations between esds in cell parameters are only
 used when they are defined by crystal symmetry.  An approximate (isotropic)
 treatment of cell esds is used for estimating esds involving l.s. planes.
;
loop_
    _geom_bond_atom_site_label_1
    _geom_bond_atom_site_label_2
    _geom_bond_site_symmetry_2
    _geom_bond_distance
    _geom_bond_publ_flag
    O1 C17 . 1.209(2) ?
    N1 N2 . 1.3507(18) ?
    N1 C3 . 1.3603(19) ?
    N1 C11 . 1.4367(18) ?
    N2 C1 . 1.330(2) ?
    N3 C4 . 1.140(2) ?
    C1 C2 . 1.409(2) ?
    C1 C17 . 1.473(2) ?
    C2 C3 . 1.390(2) ?
    C2 C4 . 1.424(2) ?
    C3 C5 . 1.466(2) ?
    C5 C6 . 1.386(2) ?
    C5 C10 . 1.396(2) ?
    C6 C7 . 1.373(3) ?
    C6 H6A . 0.9300 ?
    C7 C8 . 1.380(3) ?
    C7 H7A . 0.9300 ?
    C8 C9 . 1.375(3) ?
    C8 H8A . 0.9300 ?
    C9 C10 . 1.372(3) ?
    C9 H9A . 0.9300 ?
    C10 H10A . 0.9300 ?
    C11 C12 . 1.370(2) ?
    C11 C16 . 1.377(2) ?
    C12 C13 . 1.384(2) ?
    C12 H12A . 0.9300 ?
    C13 C14 . 1.383(3) ?
    C13 H13A . 0.9300 ?
    C14 C15 . 1.378(3) ?
    C14 C19 . 1.508(2) ?
    C15 C16 . 1.383(2) ?
    C15 H15A . 0.9300 ?
    C16 H16A . 0.9300 ?
    C17 C18 . 1.496(3) ?
    C18 H18A . 0.9600 ?
    C18 H18B . 0.9600 ?
    C18 H18C . 0.9600 ?
    C19 H19C . 0.9600 ?
    C19 H19A . 0.9600 ?
    C19 H19B . 0.9600 ?
loop_
    _geom_angle_atom_site_label_1
    _geom_angle_atom_site_label_2
    _geom_angle_atom_site_label_3
    _geom_angle_site_symmetry_1
    _geom_angle_site_symmetry_3
    _geom_angle
    _geom_angle_publ_flag
    N2 N1 C3 . . 113.27(12) ?
    N2 N1 C11 . . 118.53(12) ?
    C3 N1 C11 . . 128.20(13) ?
    C1 N2 N1 . . 105.05(13) ?
    N2 C1 C2 . . 110.85(13) ?
    N2 C1 C17 . . 120.73(15) ?
    C2 C1 C17 . . 128.41(14) ?
    C3 C2 C1 . . 105.85(13) ?
    C3 C2 C4 . . 126.16(14) ?
    C1 C2 C4 . . 127.87(13) ?
    N1 C3 C2 . . 104.97(13) ?
    N1 C3 C5 . . 125.17(13) ?
    C2 C3 C5 . . 129.86(13) ?
    N3 C4 C2 . . 178.98(17) ?
    C6 C5 C10 . . 118.77(16) ?
    C6 C5 C3 . . 119.47(13) ?
    C10 C5 C3 . . 121.76(15) ?
    C7 C6 C5 . . 120.73(16) ?
    C7 C6 H6A . . 119.6 ?
    C5 C6 H6A . . 119.6 ?
    C6 C7 C8 . . 119.97(19) ?
    C6 C7 H7A . . 120.0 ?
    C8 C7 H7A . . 120.0 ?
    C9 C8 C7 . . 119.85(19) ?
    C9 C8 H8A . . 120.1 ?
    C7 C8 H8A . . 120.1 ?
    C10 C9 C8 . . 120.58(17) ?
    C10 C9 H9A . . 119.7 ?
    C8 C9 H9A . . 119.7 ?
    C9 C10 C5 . . 120.08(17) ?
    C9 C10 H10A . . 120.0 ?
    C5 C10 H10A . . 120.0 ?
    C12 C11 C16 . . 121.13(14) ?
    C12 C11 N1 . . 119.94(14) ?
    C16 C11 N1 . . 118.91(14) ?
    C11 C12 C13 . . 119.05(15) ?
    C11 C12 H12A . . 120.5 ?
    C13 C12 H12A . . 120.5 ?
    C14 C13 C12 . . 121.38(16) ?
    C14 C13 H13A . . 119.3 ?
    C12 C13 H13A . . 119.3 ?
    C15 C14 C13 . . 117.98(14) ?
    C15 C14 C19 . . 121.26(17) ?
    C13 C14 C19 . . 120.77(17) ?
    C14 C15 C16 . . 121.69(16) ?
    C14 C15 H15A . . 119.2 ?
    C16 C15 H15A . . 119.2 ?
    C11 C16 C15 . . 118.74(16) ?
    C11 C16 H16A . . 120.6 ?
    C15 C16 H16A . . 120.6 ?
    O1 C17 C1 . . 120.06(17) ?
    O1 C17 C18 . . 122.28(17) ?
    C1 C17 C18 . . 117.66(16) ?
    C17 C18 H18A . . 109.5 ?
    C17 C18 H18B . . 109.5 ?
    H18A C18 H18B . . 109.5 ?
    C17 C18 H18C . . 109.5 ?
    H18A C18 H18C . . 109.5 ?
    H18B C18 H18C . . 109.5 ?
    C14 C19 H19C . . 109.5 ?
    C14 C19 H19A . . 109.5 ?
    H19C C19 H19A . . 109.5 ?
    C14 C19 H19B . . 109.5 ?
    H19C C19 H19B . . 109.5 ?
    H19A C19 H19B . . 109.5 ?
loop_
    _geom_torsion_atom_site_label_1
    _geom_torsion_atom_site_label_2
    _geom_torsion_atom_site_label_3
    _geom_torsion_atom_site_label_4
    _geom_torsion_site_symmetry_1
    _geom_torsion_site_symmetry_2
    _geom_torsion_site_symmetry_3
    _geom_torsion_site_symmetry_4
    _geom_torsion
    _geom_torsion_publ_flag
    C3 N1 N2 C1 . . . . 0.11(16) ?
    C11 N1 N2 C1 . . . . 179.67(13) ?
    N1 N2 C1 C2 . . . . 0.18(16) ?
    N1 N2 C1 C17 . . . . -179.55(13) ?
    N2 C1 C2 C3 . . . . -0.39(16) ?
    C17 C1 C2 C3 . . . . 179.31(15) ?
    N2 C1 C2 C4 . . . . 175.73(14) ?
    C17 C1 C2 C4 . . . . -4.6(2) ?
    N2 N1 C3 C2 . . . . -0.35(16) ?
    C11 N1 C3 C2 . . . . -179.86(13) ?
    N2 N1 C3 C5 . . . . -179.96(13) ?
    C11 N1 C3 C5 . . . . 0.5(2) ?
    C1 C2 C3 N1 . . . . 0.43(15) ?
    C4 C2 C3 N1 . . . . -175.78(13) ?
    C1 C2 C3 C5 . . . . -179.98(14) ?
    C4 C2 C3 C5 . . . . 3.8(2) ?
    N1 C3 C5 C6 . . . . -138.02(15) ?
    C2 C3 C5 C6 . . . . 42.5(2) ?
    N1 C3 C5 C10 . . . . 42.7(2) ?
    C2 C3 C5 C10 . . . . -136.79(16) ?
    C10 C5 C6 C7 . . . . -1.1(3) ?
    C3 C5 C6 C7 . . . . 179.61(16) ?
    C5 C6 C7 C8 . . . . 0.7(3) ?
    C6 C7 C8 C9 . . . . 0.4(3) ?
    C7 C8 C9 C10 . . . . -1.0(3) ?
    C8 C9 C10 C5 . . . . 0.5(3) ?
    C6 C5 C10 C9 . . . . 0.5(2) ?
    C3 C5 C10 C9 . . . . 179.78(15) ?
    N2 N1 C11 C12 . . . . -117.95(16) ?
    C3 N1 C11 C12 . . . . 61.5(2) ?
    N2 N1 C11 C16 . . . . 60.91(19) ?
    C3 N1 C11 C16 . . . . -119.60(18) ?
    C16 C11 C12 C13 . . . . 1.6(2) ?
    N1 C11 C12 C13 . . . . -179.59(14) ?
    C11 C12 C13 C14 . . . . 0.1(3) ?
    C12 C13 C14 C15 . . . . -1.6(2) ?
    C12 C13 C14 C19 . . . . 178.34(16) ?
    C13 C14 C15 C16 . . . . 1.5(3) ?
    C19 C14 C15 C16 . . . . -178.44(18) ?
    C12 C11 C16 C15 . . . . -1.7(3) ?
    N1 C11 C16 C15 . . . . 179.48(16) ?
    C14 C15 C16 C11 . . . . 0.1(3) ?
    N2 C1 C17 O1 . . . . -175.12(16) ?
    C2 C1 C17 O1 . . . . 5.2(3) ?
    N2 C1 C17 C18 . . . . 4.4(2) ?
    C2 C1 C17 C18 . . . . -175.32(18) ?
_iucr_refine_instructions_details
;
TITL drhatem10cnew_0m in New: P21/c
CELL  1.54178   10.2433   10.6467   15.7547    90.000   109.684    90.000
ZERR 1           0.0002    0.0002    0.0003     0.000     0.001     0.000
LATT   1
SYMM             - X ,    0.50000 + Y ,    0.50000 - Z
SFAC  C  H  N  O
UNIT 76 60 12 4
TEMP 23.000
SIZE 0.216 0.279 0.566
L.S. 10
BOND $H
ACTA
CONF
FMAP 2 1 60
OMIT -4 130
OMIT 4 5 1
PLAN 20
WGHT    0.050000    0.287100
EXTI    0.011271
FVAR       0.87610   0.57866   0.96000
O1    4   -0.287611    0.552811    0.421410    11.00000    0.07706    0.08123 =
         0.07014    0.00608   -0.00491    0.00125
N1    3    0.055132    0.542746    0.685387    11.00000    0.05095    0.05967 =
         0.04855    0.00650    0.01471    0.00354
N2    3   -0.057574    0.475884    0.637299    11.00000    0.05543    0.06368 =
         0.05452    0.00323    0.01616    0.00018
N3    3   -0.074579    0.811532    0.434757    11.00000    0.07810    0.09082 =
         0.06796    0.02545    0.02233    0.01148
C1    1   -0.114421    0.541219    0.561912    11.00000    0.05055    0.06156 =
         0.05106    0.00147    0.01705    0.00736
C2    1   -0.036982    0.650575    0.561813    11.00000    0.04648    0.05956 =
         0.04875    0.00551    0.01709    0.01165
C3    1    0.072560    0.649686    0.643180    11.00000    0.04534    0.05656 =
         0.05034    0.00633    0.01938    0.00935
C4    1   -0.058898    0.740228    0.491301    11.00000    0.04883    0.06950 =
         0.05400    0.00759    0.01608    0.01047
C5    1    0.185699    0.740105    0.679399    11.00000    0.04713    0.06318 =
         0.04673    0.00851    0.01692    0.00541
C6    1    0.157245    0.867655    0.670388    11.00000    0.05851    0.06382 =
         0.06393    0.00910    0.01442    0.00698
AFIX  43
H6A   2    0.066877    0.894746    0.641166    11.00000   -1.20000
AFIX   0
C7    1    0.260971    0.954433    0.704119    11.00000    0.08941    0.06623 =
         0.08254    0.01298    0.01341   -0.00952
AFIX  43
H7A   2    0.240545    1.039777    0.698262    11.00000   -1.20000
AFIX   0
C8    1    0.395591    0.914965    0.746732    11.00000    0.07610    0.09459 =
         0.07745    0.02076    0.00668   -0.02788
AFIX  43
H8A   2    0.465891    0.973632    0.769914    11.00000   -1.20000
AFIX   0
C9    1    0.425529    0.788721    0.754831    11.00000    0.04967    0.10402 =
         0.07100    0.02975    0.00750   -0.00597
AFIX  43
H9A   2    0.516520    0.762354    0.782771    11.00000   -1.20000
AFIX   0
C10   1    0.322369    0.701334    0.722066    11.00000    0.05020    0.07425 =
         0.06611    0.01843    0.01628    0.00685
AFIX  43
H10A  2    0.343511    0.616141    0.728285    11.00000   -1.20000
AFIX   0
C11   1    0.139529    0.496024    0.772058    11.00000    0.04999    0.06076 =
         0.04861    0.00988    0.01720    0.00257
C12   1    0.154317    0.565108    0.848110    11.00000    0.05867    0.06035 =
         0.05725    0.00495    0.01979    0.00570
AFIX  43
H12A  2    0.109575    0.642001    0.844158    11.00000   -1.20000
AFIX   0
C13   1    0.236779    0.518828    0.930881    11.00000    0.06384    0.07091 =
         0.05037    0.00273    0.01625   -0.00396
AFIX  43
H13A  2    0.246966    0.565377    0.982671    11.00000   -1.20000
AFIX   0
C14   1    0.304357    0.404808    0.938202    11.00000    0.05033    0.07317 =
         0.05692    0.01638    0.01678   -0.00276
C15   1    0.284488    0.336486    0.860536    11.00000    0.08159    0.06789 =
         0.06797    0.01783    0.02589    0.02097
AFIX  43
H15A  2    0.327370    0.258682    0.864364    11.00000   -1.20000
AFIX   0
C16   1    0.202418    0.380672    0.777065    11.00000    0.08357    0.06807 =
         0.05533    0.00598    0.02343    0.01560
AFIX  43
H16A  2    0.189951    0.333361    0.725302    11.00000   -1.20000
AFIX   0
C17   1   -0.242059    0.497038    0.492133    11.00000    0.05812    0.06899 =
         0.06061   -0.00333    0.01391    0.00486
C18   1   -0.310286    0.381937    0.512177    11.00000    0.08658    0.10138 =
         0.08479    0.00281    0.01393   -0.02961
AFIX 137
H18A  2   -0.392503    0.363867    0.462068    11.00000   -1.50000
H18B  2   -0.334627    0.395902    0.565171    11.00000   -1.50000
H18C  2   -0.247505    0.312190    0.522151    11.00000   -1.50000
AFIX   0
C19   1    0.396935    0.357231    1.028588    11.00000    0.06344    0.09684 =
         0.06498    0.02375    0.01095    0.00003
AFIX 137
H19C  2    0.360189    0.280001    1.042520    11.00000   -1.50000
H19A  2    0.401139    0.418497    1.074143    11.00000   -1.50000
H19B  2    0.488414    0.342907    1.026643    11.00000   -1.50000
HKLF 4 1  1.0000  0.0000  0.0000  0.0000 -1.0000  0.0000 -1.0000  0.0000 -1.0000
REM  drhatem10cnew_0m in P2(1)/n New: P21/c
REM R1 =  0.0422 for   2427 Fo > 4sig(Fo)  and  0.0462 for all   2720 data
REM    213 parameters refined using      0 restraints
END
WGHT      0.0500      0.2871
REM Highest difference peak  0.203,  deepest hole -0.142,  1-sigma level  0.037
Q1    1   0.4856  0.4141  1.0561  11.00000  0.05    0.20
Q2    1   0.4205  0.2491  1.0217  11.00000  0.05    0.18
Q3    1  -0.2751  0.3480  0.5789  11.00000  0.05    0.17
Q4    1   0.3485  0.3457  1.0773  11.00000  0.05    0.15
Q5    1  -0.3286  0.5665  0.4669  11.00000  0.05    0.14
Q6    1   0.0417  0.6453  0.5927  11.00000  0.05    0.14
Q7    1  -0.3505  0.3232  0.4517  11.00000  0.05    0.13
Q8    1   0.2511  0.7104  0.6875  11.00000  0.05    0.13
Q9    1   0.0036  0.6804  0.6117  11.00000  0.05    0.13
Q10   1   0.1352  0.6946  0.6591  11.00000  0.05    0.12
Q11   1   0.3944  0.2831  0.8678  11.00000  0.05    0.12
Q12   1   0.3392  0.5820  0.6977  11.00000  0.05    0.11
Q13   1  -0.0346  0.6846  0.5357  11.00000  0.05    0.11
Q14   1   0.5070  0.9546  0.7414  11.00000  0.05    0.11
Q15   1   0.3811  0.7443  0.7632  11.00000  0.05    0.11
Q16   1   0.4084  0.8160  0.7134  11.00000  0.05    0.11
Q17   1   0.4757  1.1041  0.7643  11.00000  0.05    0.11
Q18   1   0.3409  0.3789  0.9773  11.00000  0.05    0.11
Q19   1   0.3625  0.7608  0.7031  11.00000  0.05    0.10
Q20   1  -0.4174  0.3932  0.4979  11.00000  0.05    0.10
;
