# Supplementary material for: 3-Acetyl-5-phenyl-1-p-tolyl-1H-pyrazole-4-carbonitrile
Source: Acta Crystallogr Sect E Struct Rep Online. 2012 Mar 24;68(Pt 4):o1167. doi: 10.1107/S1600536812011762 (PMC3344108; doi:10.1107/S1600536812011762)
Supplement: Supplementary file 2 [file e-68-o1167-Isup2.hkl]

# 
# h,k,l, Fc-squared, Fo-squared, sigma(Fo-squared) and status flag 
# 
data_I
_shelx_title ' drhatem10cnew_0m in P2(1)/n New: P21/c' 
_shelx_refln_list_code          4 
_shelx_F_calc_maximum      158.77 
_exptl_crystal_F_000       632.00 
_reflns_d_resolution_high  0.8508 
 
loop_ 
 _symmetry_equiv_pos_as_xyz 
 'x, y, z' 
 '-x, y+1/2, -z+1/2' 
 '-x, -y, -z' 
 'x, -y-1/2, z-1/2' 
 
_cell_length_a    10.2433 
_cell_length_b    10.6467 
_cell_length_c    15.7547 
_cell_angle_alpha  90.000 
_cell_angle_beta  109.684 
_cell_angle_gamma  90.000 
 
_shelx_F_squared_multiplier     1.000 
 
loop_ 
 _refln_index_h 
 _refln_index_k 
 _refln_index_l 
 _refln_F_squared_calc 
 _refln_F_squared_meas 
 _refln_F_squared_sigma 
 _refln_observed_status 
   1   0   0    10137.54     7735.34    553.96 o 
   2   0   0     5162.76     4774.82    342.04 o 
   3   0   0     1382.99     1489.27    106.86 o 
   4   0   0        8.39        9.37      0.94 o 
   5   0   0      659.77      721.44     52.06 o 
   6   0   0      694.62      684.63     49.55 o 
   8   0   0      513.90      519.05     14.58 o 
   9   0   0      327.23      367.22     10.46 o 
  10   0   0       30.23       34.05      1.37 o 
  11   0   0      109.06      120.56      3.53 o 
   1   1   0      442.35      425.46     24.26 o 
   2   1   0       68.64       64.06      2.84 o 
   3   1   0        0.42        3.64      0.30 o 
   4   1   0     1266.09     1270.11     50.61 o 
   5   1   0      544.27      593.66     19.83 o 
   6   1   0       40.19       26.84      2.69 o 
   7   1   0       33.82       27.55      2.97 o 
   8   1   0        2.98        3.50      0.53 o 
   9   1   0       16.53       17.96      0.73 o 
  10   1   0        1.39        2.13      0.39 o 
  11   1   0       44.83       57.34      1.46 o 
   0   2   0     5018.06     4084.94    292.60 o 
   1   2   0     1272.14     1147.89     58.15 o 
   2   2   0     2965.72     2940.49    148.89 o 
   3   2   0       67.54       68.97      3.28 o 
   4   2   0      280.91      288.86     14.01 o 
   5   2   0      204.04      251.30     18.51 o 
   6   2   0      161.62      161.18     12.20 o 
   7   2   0       50.26       42.64      3.76 o 
   8   2   0      353.73      340.41      8.42 o 
   9   2   0        1.63        0.72      0.39 o 
  10   2   0       45.03       47.39      1.20 o 
  11   2   0       25.21       28.26      0.84 o 
   2   3   0     1185.57     1166.04     64.46 o 
   3   3   0     1563.67     1817.38    130.50 o 
   4   3   0      438.03      467.18     33.91 o 
   5   3   0      184.91      239.62     17.73 o 
   6   3   0      295.96      286.46     21.20 o 
   7   3   0        5.32        4.94      0.46 o 
   8   3   0        9.37       12.93      0.65 o 
   9   3   0       81.52       78.59      3.74 o 
  10   3   0       41.30       45.50      1.56 o 
  11   3   0       70.67       74.57      2.32 o 
   0   4   0      197.55      191.05     13.90 o 
   1   4   0      845.11      795.92     40.31 o 
   2   4   0        0.31        0.06      0.44 o 
   3   4   0      350.96      435.98     31.65 o 
   4   4   0      197.06      181.16     13.51 o 
   5   4   0        6.84        6.01      1.19 o 
   7   4   0       44.67       39.76      1.15 o 
   8   4   0       24.11       27.42      0.84 o 
   9   4   0       15.28       14.89      1.17 o 
  10   4   0       67.50       75.62      3.64 o 
   1   5   0      375.41      434.13     31.44 o 
   2   5   0        0.65        0.23      0.56 o 
   3   5   0        0.25        1.13      0.71 o 
   4   5   0      195.95      186.52     13.99 o 
   5   5   0      189.94      166.46      6.59 o 
   6   5   0      522.72      509.25     12.78 o 
   7   5   0       34.39       29.61      1.15 o 
   8   5   0       47.00       40.86      1.26 o 
   9   5   0        9.53        8.47      0.73 o 
  10   5   0        0.00        0.86      0.50 o 
   1   6   0      420.50      473.93     34.38 o 
   2   6   0       48.94       45.93      3.90 o 
   3   6   0        0.09        0.21      0.52 o 
   4   6   0       49.63       47.73      2.32 o 
   5   6   0       23.62       17.79      0.96 o 
   6   6   0      119.39      125.99      3.15 o 
   7   6   0        2.57        1.92      0.41 o 
   8   6   0       42.64       43.77      1.38 o 
   9   6   0        0.74        1.07      0.49 o 
   1   7   0        0.27        1.25      0.80 o 
   2   7   0        6.87        7.34      0.82 o 
   3   7   0        0.39        0.56      0.62 o 
   4   7   0       82.66       77.23      1.89 o 
   5   7   0      191.96      185.14      3.80 o 
   6   7   0      100.29       93.04      2.37 o 
   7   7   0        7.27        6.55      1.03 o 
   8   7   0        5.22        5.31      0.46 o 
   9   7   0        0.28        1.32      0.44 o 
   0   8   0       58.77       65.98      3.50 o 
   1   8   0       39.07       43.20      1.70 o 
   2   8   0        5.31        4.49      0.35 o 
   3   8   0      101.14       92.87      1.70 o 
   4   8   0        1.43        1.12      0.31 o 
   5   8   0       92.95       99.97      2.33 o 
   6   8   0        6.08        5.58      0.62 o 
   7   8   0       15.45       16.00      0.74 o 
   8   8   0        4.87        4.03      0.47 o 
   1   9   0       15.59       12.53      0.51 o 
   2   9   0       95.76       95.20      2.02 o 
   3   9   0       20.62       17.49      0.59 o 
   4   9   0       13.70       16.65      0.71 o 
   5   9   0       53.19       56.32      1.44 o 
   6   9   0        3.29        3.48      0.52 o 
   7   9   0        0.64        0.65      0.36 o 
   0  10   0       99.66       97.24      2.48 o 
   1  10   0      111.67      104.81      2.31 o 
   2  10   0       27.27       23.74      0.80 o 
   3  10   0        1.63        1.73      0.36 o 
   4  10   0        0.69        1.74      0.40 o 
   5  10   0        2.37        1.06      0.31 o 
   6  10   0        3.34        3.28      0.35 o 
   1  11   0        3.27        3.18      0.41 o 
   2  11   0       28.41       24.86      0.80 o 
   3  11   0        0.24        0.37      0.28 o 
   4  11   0       43.68       43.13      1.17 o 
   5  11   0       36.04       41.19      1.70 o 
   0  12   0        1.74        3.17      0.64 o 
   1  12   0        0.16        0.43      0.33 o 
   2  12   0        0.20        0.25      0.29 o 
   3  12   0        0.05       -0.08      0.33 o 
 -11   1   1        2.96        4.15      0.60 o 
 -10   1   1        2.98        3.30      0.43 o 
  -9   1   1        0.21        0.09      0.46 o 
  -8   1   1       20.78       21.30      0.99 o 
  -7   1   1       17.62       17.16      2.18 o 
  -6   1   1      278.33      330.76     14.25 o 
  -5   1   1      959.45     1014.61     28.48 o 
  -4   1   1      436.56      406.59     17.53 o 
  -3   1   1       56.39       57.87      2.58 o 
  -2   1   1     3690.94     3600.14    154.87 o 
  -1   1   1     6543.29     6819.20    675.30 o 
   0   1   1      930.67      883.04     44.76 o 
   1   1   1        9.69        6.15      0.37 o 
   2   1   1      175.08      133.03      5.81 o 
   3   1   1     2732.48     2869.51    123.29 o 
   4   1   1        1.91        0.31      0.25 o 
   5   1   1       91.57       82.14      3.49 o 
   6   1   1        0.00        6.43      4.68 o 
   7   1   1      218.61      197.86      8.47 o 
   8   1   1       12.42       11.99      1.42 o 
   9   1   1        0.26        0.06      0.36 o 
  10   1   1        7.33        8.76      0.47 o 
  11   1   1        0.17        0.40      0.40 o 
 -11   2   1        1.20        1.07      0.34 o 
 -10   2   1        0.54        0.14      0.37 o 
  -9   2   1      185.98      191.49      4.20 o 
  -8   2   1        1.38        1.32      0.44 o 
  -7   2   1      193.06      194.38     14.70 o 
  -6   2   1        2.33        2.23      0.96 o 
  -5   2   1      294.80      324.10     23.70 o 
  -4   2   1     1263.24     1362.16     72.83 o 
  -2   2   1     9623.64     9712.57    695.67 o 
  -1   2   1      103.04      110.65      8.08 o 
   0   2   1     1105.30     1012.08     51.28 o 
   1   2   1     5470.44     5241.68    264.87 o 
   2   2   1        0.01        0.64      0.69 o 
   3   2   1      557.17      559.04     22.23 o 
   4   2   1      145.64      172.88      7.09 o 
   5   2   1       47.69       65.93      4.60 o 
   6   2   1        5.55       18.33      2.19 o 
   7   2   1      135.41      131.10      6.77 o 
   8   2   1       25.36       25.52      0.98 o 
   9   2   1       85.00       86.07      2.01 o 
  10   2   1       39.68       48.95      1.20 o 
 -11   3   1        2.13        1.57      0.31 o 
 -10   3   1       40.82       40.92      1.54 o 
  -9   3   1       18.38       16.06      0.71 o 
  -8   3   1      148.64      148.16      4.19 o 
  -7   3   1        0.02        0.00      1.19 o 
  -6   3   1      185.67      193.74     14.55 o 
  -5   3   1      261.55      275.77     20.30 o 
  -4   3   1     1036.73     1176.74     84.69 o 
  -3   3   1      589.75      649.24     46.83 o 
  -2   3   1      236.97      231.42     16.84 o 
  -1   3   1      113.81       98.41      5.07 o 
   0   3   1     1833.74     1642.83     83.20 o 
   1   3   1      150.33      123.36      6.36 o 
   2   3   1      246.53      251.11     11.49 o 
   3   3   1      485.47      510.07     23.47 o 
   4   3   1      120.05      116.92      7.39 o 
   5   3   1       11.01        6.39      1.19 o 
   6   3   1       54.56       53.32      4.60 o 
   7   3   1       10.84       13.69      3.19 o 
   8   3   1       59.99       59.45      1.75 o 
   9   3   1       87.71       92.17      2.60 o 
  10   3   1        3.23        5.35      0.52 o 
 -10   4   1       37.48       40.47      1.39 o 
  -9   4   1        2.57        2.56      0.50 o 
  -8   4   1        1.08        0.33      0.34 o 
  -7   4   1       30.56       34.32      2.05 o 
  -6   4   1      136.09      133.58     10.32 o 
  -5   4   1       69.61       67.14      5.48 o 
  -4   4   1       19.61       19.12      2.02 o 
  -3   4   1     1052.06     1213.90     87.33 o 
  -2   4   1      375.25      399.40     28.93 o 
  -1   4   1     2284.99     2268.06    114.96 o 
   0   4   1      397.80      421.34     21.49 o 
   1   4   1     1032.43     1050.32     53.35 o 
   2   4   1       10.91       14.91      1.08 o 
   3   4   1      334.51      399.63     29.09 o 
   4   4   1       19.09       22.19      2.34 o 
   5   4   1       71.53       92.99      7.37 o 
   6   4   1      148.37      131.80     10.25 o 
   7   4   1      264.01      258.07      6.01 o 
   8   4   1        4.99        4.38      0.39 o 
   9   4   1        4.76        5.09      0.46 o 
  10   4   1        0.78        0.81      0.39 o 
 -10   5   1        0.22       -0.05      0.69 o 
  -9   5   1        4.01        4.19      0.44 o 
  -8   5   1        1.52        1.47      0.41 o 
  -7   5   1        1.67        0.28      0.46 o 
  -6   5   1        9.17        6.06      1.44 o 
  -5   5   1      110.86      123.92      5.06 o 
  -4   5   1        1.12        1.34      0.83 o 
  -3   5   1       39.16       30.33      2.83 o 
  -2   5   1       38.96       32.86      2.83 o 
  -1   5   1      222.98      229.78     16.81 o 
   0   5   1      191.78      229.01     11.80 o 
   1   5   1       27.62       42.53      5.21 o 
   2   5   1        1.25        0.05      0.55 o 
   3   5   1        0.00        0.50      0.72 o 
   5   5   1      232.21      217.77      8.59 o 
   6   5   1       32.36       35.67      1.24 o 
   7   5   1        6.44        6.68      0.45 o 
   8   5   1       13.77       11.76      0.54 o 
   9   5   1       20.93       18.53      1.18 o 
  10   5   1        0.23        1.64      0.35 o 
 -10   6   1        3.79        4.35      0.74 o 
  -9   6   1        1.71        0.79      0.52 o 
  -8   6   1       17.33       14.49      0.63 o 
  -7   6   1       68.56       60.67      3.27 o 
  -6   6   1        1.78        1.78      0.47 o 
  -5   6   1        6.32        8.82      0.92 o 
  -4   6   1       45.88       34.90      2.35 o 
  -3   6   1      567.43      574.87     41.75 o 
  -2   6   1      533.69      589.52     42.72 o 
  -1   6   1     1283.08     1351.61     97.21 o 
   0   6   1      160.02      199.07     14.65 o 
   1   6   1       50.61       48.78      4.03 o 
   2   6   1       16.12        7.58      1.30 o 
   3   6   1        3.28        1.71      0.58 o 
   4   6   1       86.89       81.31      6.61 o 
   5   6   1       28.46       32.89      1.00 o 
   6   6   1      514.42      491.40     13.34 o 
   7   6   1       16.63       19.10      1.48 o 
   8   6   1        7.94        7.82      0.73 o 
   9   6   1       14.10       17.29      0.91 o 
  -9   7   1        3.58        4.92      0.48 o 
  -8   7   1       13.33       13.95      0.76 o 
  -7   7   1      135.02      124.25      3.04 o 
  -6   7   1        5.08        3.70      0.52 o 
  -5   7   1       12.59       12.29      0.53 o 
  -4   7   1        1.36        2.58      0.44 o 
  -3   7   1       56.97       49.34      2.42 o 
  -2   7   1        2.87        7.50      1.64 o 
  -1   7   1      144.01      143.14      6.73 o 
   0   7   1       10.59       15.79      1.41 o 
   1   7   1       74.70       69.28      3.59 o 
   2   7   1       68.95       64.17      3.24 o 
   3   7   1        0.47        0.70      1.15 o 
   4   7   1       82.85       87.28      2.06 o 
   5   7   1       36.24       30.59      1.59 o 
   6   7   1        0.06        0.21      0.62 o 
   7   7   1       37.35       32.35      1.31 o 
   8   7   1        0.19        0.54      0.50 o 
   9   7   1        0.63        1.31      0.42 o 
  -8   8   1        1.27        1.89      0.33 o 
  -7   8   1        2.71        2.72      0.67 o 
  -6   8   1      135.38      140.24      4.14 o 
  -5   8   1        1.35        1.09      0.36 o 
  -4   8   1       12.80       19.71      0.68 o 
  -3   8   1       47.85       43.41      0.98 o 
  -2   8   1      112.39      115.12      2.30 o 
  -1   8   1       66.60       69.98      2.24 o 
   0   8   1        6.55        8.30      0.74 o 
   1   8   1       27.46       22.88      1.49 o 
   2   8   1      156.04      147.94      3.24 o 
   3   8   1       81.25       78.13      1.89 o 
   4   8   1        0.31        0.36      0.42 o 
   5   8   1       68.10       67.12      2.17 o 
   6   8   1        4.22        2.26      0.55 o 
   7   8   1       14.10       14.55      0.80 o 
   8   8   1        0.52        0.63      0.39 o 
  -8   9   1        5.49        4.93      0.41 o 
  -7   9   1        2.48        3.70      0.40 o 
  -6   9   1        0.29        0.58      0.47 o 
  -5   9   1        5.43        6.01      0.49 o 
  -4   9   1        6.18        4.24      0.52 o 
  -3   9   1       53.33       55.78      1.21 o 
  -2   9   1        3.97        5.05      0.33 o 
  -1   9   1        0.02        0.40      0.31 o 
   0   9   1        0.62        1.03      0.30 o 
   1   9   1       23.35       20.78      0.74 o 
   2   9   1       15.67       14.69      1.02 o 
   3   9   1       13.50       11.52      0.58 o 
   4   9   1       16.73       16.26      0.66 o 
   5   9   1       30.86       33.62      0.99 o 
   6   9   1        1.81        3.64      0.41 o 
   7   9   1        0.20        0.27      0.55 o 
  -7  10   1       10.27       13.30      1.26 o 
  -6  10   1        8.15        9.56      0.41 o 
  -5  10   1        0.10       -0.03      0.34 o 
  -4  10   1        3.42        3.55      0.42 o 
  -3  10   1       18.31       19.24      1.17 o 
  -2  10   1        0.79        1.00      0.24 o 
  -1  10   1        6.88        6.99      0.44 o 
   0  10   1       10.87        8.15      0.44 o 
   1  10   1       23.10       23.07      1.06 o 
   2  10   1        6.21        8.95      0.53 o 
   3  10   1       25.39       24.58      0.85 o 
   4  10   1        0.89        1.05      0.33 o 
   5  10   1        2.59        3.48      0.34 o 
   6  10   1        0.02        0.16      0.30 o 
  -5  11   1        6.92        7.47      0.53 o 
  -4  11   1        1.71        1.29      0.40 o 
  -3  11   1       32.36       33.67      1.44 o 
  -2  11   1        4.72        5.13      0.61 o 
  -1  11   1        8.21        8.20      0.72 o 
   0  11   1       40.15       42.97      1.50 o 
   1  11   1       53.96       54.77      1.42 o 
   2  11   1        6.07        6.40      0.56 o 
   3  11   1        0.04        0.23      0.29 o 
   4  11   1        2.06        2.13      0.31 o 
   5  11   1       39.19       45.87      2.16 o 
  -3  12   1        0.00        0.04      0.28 o 
  -2  12   1       12.48       11.64      0.55 o 
  -1  12   1       31.92       34.55      1.27 o 
   0  12   1       11.33       10.02      0.58 o 
   1  12   1        2.19        2.09      0.33 o 
   2  12   1        0.08        0.20      0.34 o 
 -11   0   2       37.26       40.75      1.45 o 
 -10   0   2       60.70       62.87      2.49 o 
  -9   0   2       67.49       67.28      3.48 o 
  -8   0   2       16.65       13.56      1.26 o 
  -7   0   2       54.39       49.66      3.34 o 
  -6   0   2      106.77      105.79      4.79 o 
  -5   0   2      497.47      561.37     23.88 o 
  -4   0   2     1127.29     1191.61     85.57 o 
  -3   0   2     7185.09     7474.33    535.35 o 
  -2   0   2        5.64        6.37      0.62 o 
  -1   0   2      171.33      177.12     12.77 o 
   0   0   2       25.69       25.78      1.17 o 
   1   0   2      141.72      121.12      6.62 o 
   3   0   2     1592.11     1640.09     88.19 o 
   4   0   2      510.66      488.36     24.24 o 
   5   0   2      908.94      894.82     42.85 o 
   6   0   2      538.39      574.14     27.83 o 
   7   0   2       52.62       58.65      3.48 o 
   8   0   2       51.90       55.81      2.12 o 
   9   0   2       64.77       60.79      2.58 o 
  10   0   2      108.16      126.20      3.74 o 
 -11   1   2        7.72        9.09      0.53 o 
 -10   1   2        1.56        2.14      0.45 o 
  -9   1   2       86.13       83.68      2.24 o 
  -8   1   2        1.95        3.01      0.65 o 
  -7   1   2       71.19       79.48      3.86 o 
  -6   1   2      360.96      418.87     13.95 o 
  -5   1   2      166.32      194.16      6.58 o 
  -4   1   2      834.90      843.02     42.85 o 
  -3   1   2     6417.72     6579.96    332.70 o 
  -2   1   2      728.94      704.40     50.60 o 
  -1   1   2     8031.51     7951.71    427.45 o 
   0   1   2     2853.02     2728.58    138.01 o 
   1   1   2     1627.86     1691.36     72.91 o 
   2   1   2      352.15      364.04     19.69 o 
   3   1   2     3385.07     3415.01    146.70 o 
   4   1   2      124.19      124.94      6.36 o 
   5   1   2      153.73      143.80      5.62 o 
   6   1   2        0.04        1.96      0.87 o 
   7   1   2       25.17       25.41      0.95 o 
   8   1   2      205.17      206.51      4.41 o 
   9   1   2       11.51       11.22      0.58 o 
  10   1   2        0.02        0.05      0.31 o 
 -11   2   2       18.20       18.87      1.02 o 
 -10   2   2       44.58       38.11      1.19 o 
  -9   2   2      266.06      279.80      6.67 o 
  -8   2   2       35.15       38.56      1.79 o 
  -7   2   2       27.33       23.14      2.66 o 
  -6   2   2       10.43        8.53      0.88 o 
  -5   2   2      133.96      152.91      6.73 o 
  -4   2   2      747.04      807.93     34.47 o 
  -3   2   2     1730.80     1906.53    136.78 o 
  -2   2   2    14615.37    15299.96   1095.76 o 
  -1   2   2     7451.43     7506.46    537.68 o 
   0   2   2       13.19       17.87      1.04 o 
   1   2   2      567.16      512.68     26.10 o 
   2   2   2       25.87       17.70      1.17 o 
   3   2   2      582.38      569.49     22.47 o 
   4   2   2       21.87       19.04      1.11 o 
   5   2   2       84.03       93.22      4.83 o 
   6   2   2       68.49       63.50      5.34 o 
   7   2   2       71.80       68.53      2.80 o 
   8   2   2       31.98       33.34      1.00 o 
   9   2   2       88.49       96.43      2.19 o 
  10   2   2       30.24       30.66      0.82 o 
 -11   3   2        3.35        2.64      0.39 o 
 -10   3   2        6.86        6.47      0.61 o 
  -9   3   2       36.18       37.90      1.08 o 
  -8   3   2       82.43       66.45      1.90 o 
  -7   3   2      230.10      199.83     15.09 o 
  -6   3   2      333.26      358.23     26.31 o 
  -5   3   2      163.81      197.40     14.68 o 
  -4   3   2       55.77       68.50      5.36 o 
  -3   3   2      343.93      355.07     25.75 o 
  -2   3   2      268.65      272.37     14.73 o 
  -1   3   2      468.00      472.71     24.04 o 
   0   3   2        0.32        1.12      0.28 o 
   1   3   2      201.67      220.33     11.34 o 
   2   3   2      998.68      980.98     44.31 o 
   3   3   2        0.17        1.11      0.41 o 
   4   3   2       94.64      136.25      9.55 o 
   5   3   2       38.82       35.21      3.49 o 
   7   3   2       19.82       15.85      0.65 o 
   8   3   2       80.48       75.61      2.08 o 
   9   3   2        8.36        5.10      0.40 o 
  10   3   2        4.29        4.70      0.40 o 
 -11   4   2       41.03       37.58      1.96 o 
 -10   4   2        1.50        2.10      0.46 o 
  -9   4   2        4.30        2.80      0.47 o 
  -8   4   2       63.54       61.98      2.24 o 
  -7   4   2        2.98        3.42      0.79 o 
  -6   4   2      216.21      230.27     17.22 o 
  -5   4   2       45.32       60.43      5.01 o 
  -4   4   2      199.51      200.31     14.84 o 
  -3   4   2     1861.53     2074.39    148.94 o 
  -2   4   2     1134.30     1108.39     79.70 o 
  -1   4   2      595.03      570.82     29.01 o 
   0   4   2      159.70      164.20      8.50 o 
   1   4   2      168.73      167.38      7.71 o 
   2   4   2       18.33       26.09      1.53 o 
   3   4   2       69.87       80.90      5.26 o 
   4   4   2       41.31       49.40      4.31 o 
   5   4   2       24.46       28.05      2.93 o 
   6   4   2       72.50       65.94      1.67 o 
   7   4   2      287.56      292.89      6.22 o 
   8   4   2        7.27        5.49      0.38 o 
   9   4   2       18.23       21.63      1.38 o 
  10   4   2        5.12        5.60      0.52 o 
 -10   5   2        1.68        1.78      0.36 o 
  -9   5   2        2.83        1.51      0.40 o 
  -8   5   2       17.97       16.10      0.74 o 
  -7   5   2        0.04        0.01      0.64 o 
  -6   5   2       20.17       23.40      2.71 o 
  -5   5   2      137.35      128.15      5.13 o 
  -4   5   2        6.33        5.33      1.12 o 
  -3   5   2      138.01      141.71     10.67 o 
  -2   5   2      192.00      172.63     12.79 o 
  -1   5   2      348.65      332.72     24.18 o 
   0   5   2      944.44      912.03     46.38 o 
   1   5   2     1512.45     1597.82     81.14 o 
   2   5   2        1.01        1.45      0.71 o 
   3   5   2        7.01        5.15      1.09 o 
   4   5   2      223.44      228.79      9.01 o 
   5   5   2        6.89        3.23      1.28 o 
   6   5   2        5.21        5.40      0.40 o 
   7   5   2       50.98       49.44      2.93 o 
   8   5   2        6.34        6.76      0.69 o 
   9   5   2       77.86       85.08      2.95 o 
 -10   6   2        0.01        0.07      0.48 o 
  -9   6   2        5.92        5.83      0.66 o 
  -8   6   2        1.31        1.89      0.40 o 
  -7   6   2       33.26       35.10      1.55 o 
  -6   6   2      127.86      119.18      2.24 o 
  -5   6   2       79.39       68.31      2.96 o 
  -4   6   2       43.63       49.73      5.53 o 
  -3   6   2       12.58       22.39      2.43 o 
  -2   6   2        0.09        2.73      0.92 o 
  -1   6   2      189.47      198.08     14.65 o 
   0   6   2       65.53       63.08      4.97 o 
   1   6   2        0.36        3.46      0.99 o 
   2   6   2        5.34        8.87      1.42 o 
   3   6   2      154.75      140.62     10.77 o 
   4   6   2       40.48       38.72      2.05 o 
   5   6   2      544.32      543.55     14.80 o 
   6   6   2       16.31       13.56      1.27 o 
   7   6   2        7.51        7.25      1.05 o 
   8   6   2       51.79       55.78      2.14 o 
   9   6   2        5.40        3.96      0.52 o 
  -9   7   2        4.33        4.00      0.41 o 
  -8   7   2        7.09        9.17      0.86 o 
  -7   7   2        3.57        5.01      0.48 o 
  -6   7   2       26.52       29.02      0.89 o 
  -5   7   2        3.12        4.12      0.37 o 
  -4   7   2       85.35       83.10      2.16 o 
  -3   7   2       48.91       47.90      2.34 o 
  -2   7   2       89.42      107.49      4.42 o 
  -1   7   2       32.82       31.17      1.67 o 
   0   7   2       91.92       89.08      4.53 o 
   1   7   2       66.25       50.83      2.99 o 
   2   7   2       16.19       14.18      1.37 o 
   3   7   2        3.26        2.61      0.75 o 
   4   7   2      102.80       97.16      3.07 o 
   5   7   2       32.52       31.44      1.46 o 
   6   7   2        0.46       -0.06      0.47 o 
   7   7   2        1.68        2.89      0.84 o 
   8   7   2       34.40       36.03      1.49 o 
  -9   8   2        0.55        0.23      0.31 o 
  -8   8   2        3.63        4.21      0.53 o 
  -7   8   2        3.67        2.76      0.66 o 
  -6   8   2       43.37       38.36      1.67 o 
  -5   8   2       82.49       82.78      2.11 o 
  -4   8   2       35.16       36.55      0.80 o 
  -3   8   2      271.49      257.12      4.55 o 
  -2   8   2       32.28       30.92      0.74 o 
  -1   8   2       60.07       67.46      1.72 o 
   0   8   2       17.36       19.98      0.80 o 
   1   8   2       24.34       22.14      0.94 o 
   2   8   2       25.16       25.75      0.99 o 
   3   8   2      121.85      118.43      2.83 o 
   4   8   2      281.84      284.65      5.99 o 
   5   8   2       44.52       35.95      1.26 o 
   6   8   2       24.07       26.43      1.00 o 
   7   8   2        6.02        5.01      0.89 o 
   8   8   2        4.09        4.82      0.59 o 
  -8   9   2        0.18        0.03      0.27 o 
  -7   9   2        2.20        1.35      0.45 o 
  -6   9   2       40.44       38.20      1.28 o 
  -5   9   2       16.57       14.43      0.52 o 
  -4   9   2        8.16        8.47      0.36 o 
  -3   9   2        0.02       -0.04      0.28 o 
  -2   9   2      120.12      124.53      2.37 o 
  -1   9   2       50.54       53.08      1.11 o 
   0   9   2       67.60       69.91      1.74 o 
   1   9   2      101.53      111.28      2.49 o 
   2   9   2       32.99       28.87      1.30 o 
   3   9   2      120.02      127.90      2.57 o 
   4   9   2       32.44       30.63      0.84 o 
   5   9   2        7.42        7.00      0.50 o 
   6   9   2        6.35        6.60      0.44 o 
   7   9   2        2.01        1.27      0.75 o 
  -7  10   2        8.82       13.23      1.22 o 
  -6  10   2        3.69        3.14      0.36 o 
  -5  10   2       12.64       10.20      0.62 o 
  -4  10   2       15.97       14.46      0.49 o 
  -3  10   2        0.28        0.14      0.25 o 
  -2  10   2       36.31       35.16      1.01 o 
  -1  10   2       16.73       16.56      0.70 o 
   0  10   2        4.32        3.29      0.37 o 
   1  10   2       27.09       25.10      0.83 o 
   2  10   2       20.03       22.08      0.97 o 
   3  10   2        8.62        8.91      0.50 o 
   4  10   2       23.90       26.25      0.74 o 
   5  10   2        3.72        4.67      0.40 o 
   6  10   2        0.29       -0.19      0.81 o 
  -5  11   2        0.53        0.76      0.42 o 
  -4  11   2        5.18        5.12      0.43 o 
  -3  11   2        4.47        4.51      0.45 o 
  -2  11   2       26.41       24.80      1.42 o 
  -1  11   2       46.75       49.49      2.50 o 
   0  11   2       15.13       14.78      0.91 o 
   1  11   2        0.31        0.48      0.29 o 
   2  11   2        0.53        0.06      0.30 o 
   3  11   2       12.47       14.12      0.53 o 
   4  11   2        8.35       12.02      0.60 o 
  -3  12   2       15.27       13.93      0.75 o 
  -2  12   2        0.38        0.41      0.34 o 
  -1  12   2        3.60        4.17      0.38 o 
   0  12   2        9.37        9.54      0.48 o 
   1  12   2       11.26       12.88      0.51 o 
   2  12   2        2.73        2.45      0.42 o 
 -11   1   3        0.01        0.12      0.43 o 
 -10   1   3       30.53       32.19      1.11 o 
  -9   1   3        1.95        2.10      0.53 o 
  -8   1   3      404.80      416.90     12.61 o 
  -7   1   3      181.14      203.47      7.90 o 
  -6   1   3        2.64        5.38      0.67 o 
  -5   1   3      216.17      231.38      7.84 o 
  -3   1   3    12327.47    12262.97    620.23 o 
  -2   1   3    25209.47    24726.52   1251.66 o 
  -1   1   3      509.94      450.14     19.44 o 
   0   1   3     1218.83     1240.49     62.94 o 
   1   1   3     1257.16     1268.55     54.76 o 
   2   1   3       72.81       54.64      2.83 o 
   3   1   3      511.93      521.47     24.95 o 
   4   1   3        9.49       11.86      1.22 o 
   5   1   3      155.77      138.69      5.59 o 
   6   1   3      453.65      442.36     27.04 o 
   7   1   3      494.62      497.62     10.10 o 
   8   1   3       57.32       53.60      1.24 o 
   9   1   3       55.91       57.55      1.17 o 
  10   1   3        3.87        3.11      0.51 o 
 -11   2   3        1.23        2.08      0.66 o 
 -10   2   3        6.23        4.85      0.62 o 
  -9   2   3       21.06       22.89      0.90 o 
  -8   2   3        8.53        8.64      0.79 o 
  -7   2   3       39.89       51.46      2.78 o 
  -6   2   3       29.34       24.95      1.71 o 
  -5   2   3     4388.30     4806.13    202.15 o 
  -4   2   3       74.34       86.16      3.94 o 
  -3   2   3     1008.55      999.78     71.85 o 
  -2   2   3     4345.43     4649.75    333.18 o 
  -1   2   3       32.18       46.84      3.59 o 
   0   2   3     2233.72     2274.74    115.32 o 
   1   2   3     1632.37     1634.88     82.91 o 
   2   2   3      507.57      495.07     25.29 o 
   3   2   3      958.56      913.40     37.53 o 
   4   2   3     1204.98     1231.15     56.60 o 
   5   2   3       21.45       17.98      1.36 o 
   6   2   3      558.80      591.92     27.12 o 
   7   2   3       88.04       91.24      3.27 o 
   8   2   3      107.88      114.63      2.58 o 
   9   2   3        1.48        1.88      0.31 o 
  10   2   3        0.51        0.15      0.41 o 
 -11   3   3        5.22        5.90      0.50 o 
 -10   3   3        5.96        3.95      0.56 o 
  -9   3   3       58.16       58.24      2.07 o 
  -8   3   3       37.29       43.39      3.00 o 
  -7   3   3       12.49       16.11      1.80 o 
  -6   3   3       55.89       52.44      4.45 o 
  -5   3   3      268.23      269.69     19.84 o 
  -4   3   3       17.12        9.41      1.24 o 
  -3   3   3     2456.11     2595.37    186.18 o 
  -2   3   3      816.78      909.15     65.40 o 
  -1   3   3       79.62       92.39      4.78 o 
   0   3   3        0.00        4.39      3.38 o 
   1   3   3     2280.91     2261.43    114.72 o 
   3   3   3      257.50      292.74     13.57 o 
   4   3   3      277.59      275.65     16.41 o 
   5   3   3       60.99       70.15      8.78 o 
   6   3   3      275.49      232.66     17.45 o 
   7   3   3        9.83       10.86      0.65 o 
   8   3   3       71.51       80.64      1.89 o 
   9   3   3       13.17       11.54      0.52 o 
  10   3   3        4.49        3.68      0.54 o 
 -11   4   3        1.92        0.85      0.33 o 
 -10   4   3        3.32        3.02      0.49 o 
  -9   4   3       56.90       51.87      3.04 o 
  -8   4   3       95.75       93.67      2.52 o 
  -7   4   3       10.13       11.66      3.53 o 
  -6   4   3      331.53      301.21     22.28 o 
  -5   4   3      290.05      241.77     17.92 o 
  -4   4   3       73.97       53.83      4.40 o 
  -3   4   3        7.91        0.56      0.64 o 
  -2   4   3      189.80      190.74     14.03 o 
  -1   4   3     1059.00     1110.38     79.84 o 
   0   4   3      290.31      306.92     15.75 o 
   1   4   3        7.64        6.01      0.62 o 
   2   4   3      782.11      834.40     38.20 o 
   3   4   3     1053.46     1244.88     74.51 o 
   4   4   3       99.92       90.72     13.00 o 
   5   4   3        6.32        6.66      1.52 o 
   6   4   3       15.96       19.66      1.23 o 
   7   4   3        6.21        6.87      0.41 o 
   8   4   3      136.27      146.19      3.91 o 
   9   4   3       13.97       16.72      0.66 o 
 -10   5   3        0.01       -0.20      0.50 o 
  -9   5   3       11.02        9.78      0.53 o 
  -8   5   3       31.35       27.07      1.01 o 
  -7   5   3        6.75        7.61      0.72 o 
  -6   5   3        0.82        0.51      0.66 o 
  -5   5   3      129.58      125.40      5.03 o 
  -4   5   3      166.94      192.26     14.36 o 
  -3   5   3      366.66      382.04     27.86 o 
  -2   5   3      304.81      312.35     22.79 o 
  -1   5   3      411.32      442.21     32.06 o 
   0   5   3      315.05      336.91     17.31 o 
   1   5   3        2.48       12.44      4.33 o 
   2   5   3        1.79        3.56      0.80 o 
   3   5   3      223.98      230.74     14.27 o 
   4   5   3      602.13      580.88     22.07 o 
   5   5   3      119.60      104.02      3.73 o 
   6   5   3      176.61      172.16      4.28 o 
   7   5   3       50.91       48.80      1.55 o 
   8   5   3      108.85      110.57      3.74 o 
   9   5   3        0.86        0.16      0.40 o 
 -10   6   3        1.88        1.90      0.43 o 
  -9   6   3       11.81       12.78      0.56 o 
  -8   6   3      106.04      109.90      2.45 o 
  -7   6   3      103.57      102.34      2.51 o 
  -6   6   3       10.31       10.69      0.88 o 
  -5   6   3       14.73       16.38      1.27 o 
  -4   6   3        5.45        8.92      0.84 o 
  -3   6   3        9.32        8.59      0.96 o 
  -2   6   3        7.08        6.76      1.20 o 
  -1   6   3       95.74       97.55      7.48 o 
   0   6   3        9.62       11.29      1.47 o 
   2   6   3        5.79        6.64      0.80 o 
   3   6   3      487.57      501.72     19.20 o 
   4   6   3      169.05      169.72      4.89 o 
   5   6   3        6.15        8.03      0.48 o 
   6   6   3       38.27       35.24      1.87 o 
   7   6   3        0.13        0.22      0.78 o 
   8   6   3       16.06       16.74      0.91 o 
   9   6   3       41.78       45.32      1.60 o 
  -9   7   3        0.26        1.05      0.37 o 
  -8   7   3       86.58       78.67      3.33 o 
  -7   7   3        9.14        8.76      0.52 o 
  -6   7   3       44.83       40.93      1.13 o 
  -5   7   3        0.77        0.63      0.30 o 
  -4   7   3      114.23      110.50      2.41 o 
  -3   7   3       63.61       72.46      3.13 o 
  -2   7   3      113.99      107.88      4.44 o 
  -1   7   3      114.42      119.77      3.77 o 
   0   7   3       30.85       31.66      2.76 o 
   1   7   3       49.39       56.17      3.21 o 
   2   7   3      205.95      214.44      9.97 o 
   3   7   3       14.27        9.93      0.78 o 
   4   7   3        0.05        0.72      0.96 o 
   5   7   3        0.12        0.51      0.44 o 
   6   7   3       30.97       30.32      1.24 o 
   7   7   3       29.33       33.23      1.99 o 
   8   7   3       69.00       79.81      2.74 o 
  -9   8   3        2.40        2.75      0.51 o 
  -8   8   3        4.86        5.13      0.61 o 
  -7   8   3        6.29        5.78      0.37 o 
  -6   8   3       22.23       23.34      0.87 o 
  -5   8   3        5.56        7.15      0.42 o 
  -4   8   3      209.10      194.78      3.33 o 
  -3   8   3       81.70       81.41      1.48 o 
  -2   8   3        1.68        2.01      0.32 o 
  -1   8   3       96.31       95.53      2.28 o 
   0   8   3       52.23       53.78      2.41 o 
   1   8   3       12.26       14.33      0.69 o 
   2   8   3       64.16       67.38      1.73 o 
   3   8   3       28.43       26.77      0.98 o 
   4   8   3      124.51      117.09      3.16 o 
   5   8   3       89.53       91.45      2.52 o 
   6   8   3        2.12        2.11      0.41 o 
   7   8   3       13.69       16.90      1.27 o 
  -8   9   3        4.95        5.22      0.38 o 
  -7   9   3       32.04       27.04      0.82 o 
  -6   9   3        2.00        1.74      0.33 o 
  -5   9   3       24.83       22.94      0.59 o 
  -4   9   3        0.30        1.38      0.30 o 
  -3   9   3       57.85       55.59      1.12 o 
  -2   9   3       22.37       22.36      0.96 o 
  -1   9   3        8.83        8.14      0.47 o 
   0   9   3       10.84        9.15      0.47 o 
   1   9   3       89.29       95.46      2.72 o 
   2   9   3       14.11       17.04      0.98 o 
   3   9   3       28.75       28.67      0.86 o 
   4   9   3        0.71        1.54      0.55 o 
   5   9   3       13.81       14.60      0.62 o 
   6   9   3       36.59       38.81      1.26 o 
   7   9   3       19.99       22.55      0.78 o 
  -7  10   3       20.43       21.08      0.82 o 
  -6  10   3       10.05       12.12      0.47 o 
  -5  10   3        4.35        5.05      0.34 o 
  -4  10   3       12.56       12.10      0.54 o 
  -3  10   3        1.70        1.34      0.32 o 
  -2  10   3        1.09        1.50      0.34 o 
  -1  10   3        0.00        0.08      0.33 o 
   0  10   3        9.80        8.94      0.50 o 
   1  10   3        7.63        8.03      0.46 o 
   2  10   3      130.80      134.57      2.97 o 
   3  10   3       67.44       72.65      1.75 o 
   4  10   3        0.13        0.88      0.36 o 
   5  10   3        2.50        2.85      0.34 o 
  -5  11   3        7.29        6.95      0.54 o 
  -4  11   3        1.25        0.42      0.36 o 
  -3  11   3        3.82        1.98      0.42 o 
  -2  11   3        0.70        0.42      0.26 o 
  -1  11   3        0.24        0.09      0.29 o 
   0  11   3        0.08        0.57      0.33 o 
   1  11   3        0.09        0.05      0.28 o 
   2  11   3        2.51        2.64      0.34 o 
   3  11   3        1.04        1.13      0.30 o 
   4  11   3        2.30        3.84      0.36 o 
  -3  12   3       10.23        9.86      0.68 o 
  -2  12   3        7.36        8.97      0.49 o 
  -1  12   3        0.01       -0.20      0.32 o 
   0  12   3        0.26        0.33      0.46 o 
   1  12   3        2.25        2.15      0.35 o 
 -10   0   4        7.90       10.88      1.00 o 
  -9   0   4       67.90       75.72      2.95 o 
  -8   0   4       54.49       52.13      2.19 o 
  -7   0   4      134.73      136.07      7.69 o 
  -6   0   4      192.98      213.48     11.62 o 
  -5   0   4      367.20      389.26     16.78 o 
  -4   0   4      636.33      675.25     29.02 o 
  -3   0   4      539.30      573.37     41.25 o 
  -2   0   4     2080.22     2014.04    144.40 o 
  -1   0   4    14093.82    15088.43   1080.60 o 
   0   0   4     3933.79     3760.68    201.41 o 
   1   0   4      708.74      763.90     61.98 o 
   2   0   4       63.95       78.35      4.51 o 
   3   0   4       32.28       32.84      1.87 o 
   4   0   4       25.80       25.94      1.65 o 
   5   0   4      497.18      485.10     31.28 o 
   6   0   4        0.46        0.69      0.64 o 
   7   0   4      166.48      166.05      4.16 o 
   8   0   4        3.55        3.67      0.60 o 
   9   0   4       51.03       59.40      4.97 o 
  10   0   4       25.55       28.50      1.64 o 
 -11   1   4       27.92       27.20      1.12 o 
 -10   1   4       87.44       90.07      2.94 o 
  -9   1   4       65.08       65.50      2.27 o 
  -8   1   4       65.75       67.30      1.89 o 
  -7   1   4      148.67      159.98      6.32 o 
  -6   1   4      778.38      830.26     27.53 o 
  -5   1   4       26.60       38.08      1.57 o 
  -4   1   4        7.42        3.90      0.49 o 
  -3   1   4     1163.76     1229.61     52.20 o 
  -2   1   4    11087.46    11803.06    597.61 o 
  -1   1   4      653.42      591.94     25.53 o 
   0   1   4     5864.23     6177.01    330.04 o 
   1   1   4        2.92        5.63      0.55 o 
   2   1   4     1222.94     1289.20     51.51 o 
   3   1   4      274.60      277.49      9.51 o 
   4   1   4       81.27       79.49      4.02 o 
   5   1   4        3.69        7.45      0.76 o 
   6   1   4      164.91      163.04      4.97 o 
   7   1   4       20.70       18.86      0.64 o 
   8   1   4       68.09       71.98      1.54 o 
   9   1   4        5.45        5.67      0.40 o 
  10   1   4       18.64       21.38      0.70 o 
 -11   2   4       13.27       12.92      0.73 o 
 -10   2   4        0.64        0.64      0.74 o 
  -9   2   4        8.47        8.61      1.13 o 
  -8   2   4      617.19      602.19     18.86 o 
  -7   2   4      432.62      489.07     16.27 o 
  -6   2   4       10.25       10.39      0.75 o 
  -5   2   4      637.33      663.23     28.34 o 
  -4   2   4      419.86      433.36     18.66 o 
  -3   2   4     1240.55     1336.08     95.97 o 
  -2   2   4     2452.50     2514.60    127.32 o 
  -1   2   4      143.44      135.04      5.94 o 
   0   2   4      268.79      233.76     12.03 o 
   1   2   4       19.25       17.60      1.10 o 
   2   2   4      646.45      708.65     32.14 o 
   3   2   4        8.79       12.60      3.10 o 
   4   2   4      292.15      319.33     14.85 o 
   5   2   4      383.52      365.02     17.23 o 
   6   2   4       24.02       29.03      1.17 o 
   7   2   4       79.19       76.07      1.83 o 
   8   2   4       51.65       52.91      1.19 o 
   9   2   4       15.60       13.56      0.83 o 
  10   2   4        5.14        5.43      0.36 o 
 -11   3   4        5.50        7.02      0.76 o 
 -10   3   4       44.86       41.31      1.56 o 
  -9   3   4       12.18       13.86      2.03 o 
  -8   3   4       32.82       36.46      1.36 o 
  -7   3   4       18.67       22.34      1.61 o 
  -6   3   4      122.76      125.22      9.64 o 
  -5   3   4      118.96      107.13      8.23 o 
  -4   3   4     1195.46     1330.36     95.68 o 
  -3   3   4        1.00        3.64      0.77 o 
  -2   3   4     1004.58     1056.92     76.01 o 
  -1   3   4      326.05      379.66     19.36 o 
   0   3   4       16.81       17.18      1.16 o 
   1   3   4      146.30      172.62     10.64 o 
   2   3   4      121.11      139.68     11.80 o 
   3   3   4      262.38      246.82     11.45 o 
   4   3   4        5.17        9.96      1.71 o 
   5   3   4        0.27        1.07      0.83 o 
   6   3   4       77.40       66.42      2.78 o 
   7   3   4        9.60        7.10      0.42 o 
   8   3   4        6.07        5.55      0.43 o 
   9   3   4        8.89       10.42      0.56 o 
 -11   4   4        9.64        9.45      1.13 o 
 -10   4   4       46.67       40.73      1.49 o 
  -9   4   4        7.58        7.97      0.71 o 
  -8   4   4      103.93      107.43      2.31 o 
  -7   4   4      161.74      146.20      4.09 o 
  -6   4   4      205.13      213.17     15.99 o 
  -5   4   4      280.00      268.91     19.87 o 
  -4   4   4      614.09      633.41     45.86 o 
  -3   4   4        4.49        5.15      0.94 o 
  -2   4   4        2.15        4.58      0.86 o 
  -1   4   4       96.42       92.18      7.00 o 
   0   4   4      138.97      167.78      8.75 o 
   1   4   4      391.43      398.07     27.38 o 
   2   4   4        0.46        1.59      0.59 o 
   3   4   4      311.14      334.76     15.70 o 
   4   4   4      242.23      234.79     27.80 o 
   5   4   4       28.87       36.38      1.76 o 
   6   4   4       16.12       14.43      0.94 o 
   7   4   4       12.60       11.90      0.68 o 
   8   4   4       15.45       12.98      0.67 o 
   9   4   4        2.02        2.10      0.45 o 
 -10   5   4       14.12       14.47      0.72 o 
  -9   5   4       27.54       24.45      0.92 o 
  -8   5   4       77.22       68.40      2.02 o 
  -7   5   4      163.36      154.58      3.24 o 
  -6   5   4        0.34        0.63      0.65 o 
  -5   5   4       20.98       19.52      1.25 o 
  -4   5   4      240.95      272.21     20.07 o 
  -3   5   4      470.63      479.94     34.88 o 
  -2   5   4      351.53      316.88     23.17 o 
  -1   5   4       56.86       59.21      4.72 o 
   0   5   4      127.36      138.45     10.37 o 
   1   5   4        0.14        0.49      0.47 o 
   2   5   4       10.84       20.49      1.44 o 
   3   5   4      171.33      170.99      9.81 o 
   4   5   4      904.71      855.61     57.09 o 
   5   5   4       22.95       22.92      0.82 o 
   6   5   4       16.03       15.92      0.93 o 
   7   5   4       10.01       11.35      0.69 o 
   8   5   4        3.60        3.83      0.34 o 
   9   5   4        1.90        3.35      1.14 o 
 -10   6   4       11.76       11.95      0.82 o 
  -9   6   4        3.38        3.65      0.44 o 
  -8   6   4       61.01       50.77      1.43 o 
  -7   6   4       71.33       67.07      1.48 o 
  -6   6   4       20.92       24.19      0.99 o 
  -5   6   4        0.92        0.94      0.59 o 
  -4   6   4        9.19       11.21      1.52 o 
  -3   6   4      207.82      209.00      8.15 o 
  -2   6   4      245.44      277.88     20.44 o 
  -1   6   4        0.92        5.41      1.13 o 
   0   6   4       57.06       86.63      6.78 o 
   1   6   4       75.87       70.12      3.66 o 
   2   6   4       96.59       86.55      3.66 o 
   3   6   4      230.70      236.69     16.75 o 
   4   6   4        0.26        0.78      0.35 o 
   5   6   4       52.50       54.89      1.42 o 
   6   6   4       68.61       58.08      2.05 o 
   7   6   4       27.48       25.41      1.23 o 
   8   6   4       36.60       44.53      1.31 o 
  -9   7   4        4.87        5.47      0.36 o 
  -8   7   4        2.81        2.67      0.32 o 
  -7   7   4        0.59        0.51      0.35 o 
  -6   7   4       69.66       76.13      1.60 o 
  -5   7   4       81.03       76.55      1.41 o 
  -4   7   4      117.16      111.15      2.13 o 
  -3   7   4       32.60       40.15      2.04 o 
  -2   7   4       26.42       27.68      2.87 o 
  -1   7   4        9.94        9.40      0.83 o 
   0   7   4       53.34       47.45      1.95 o 
   1   7   4       57.61       58.09      3.30 o 
   2   7   4       21.78       20.89      1.68 o 
   3   7   4      575.56      570.73     13.96 o 
   4   7   4      102.54       99.58      2.74 o 
   5   7   4      162.68      181.87      4.63 o 
   6   7   4       32.83       33.08      2.03 o 
   7   7   4        2.11        1.70      0.49 o 
   8   7   4        6.41        6.57      0.42 o 
  -9   8   4        0.11        0.49      0.33 o 
  -8   8   4        0.69        0.51      0.25 o 
  -7   8   4        0.89        0.76      0.33 o 
  -6   8   4        0.01        0.02      0.32 o 
  -5   8   4        0.75        0.84      0.32 o 
  -4   8   4       22.29       18.25      0.53 o 
  -3   8   4        7.63        8.18      0.36 o 
  -2   8   4       90.12       90.97      2.12 o 
  -1   8   4        1.77        2.71      0.38 o 
   0   8   4      107.97      100.29      2.32 o 
   1   8   4       87.90       82.03      2.98 o 
   2   8   4        8.50        8.79      0.57 o 
   3   8   4       50.09       54.56      1.74 o 
   4   8   4        0.48        0.53      0.43 o 
   5   8   4        0.87        0.64      0.40 o 
   6   8   4        1.06        1.86      0.81 o 
   7   8   4       20.17       22.37      0.82 o 
  -8   9   4        7.47        8.21      0.44 o 
  -7   9   4        0.12        0.84      0.33 o 
  -6   9   4       28.99       30.56      0.78 o 
  -5   9   4        0.88        1.28      0.30 o 
  -4   9   4        1.64        1.17      0.28 o 
  -3   9   4      267.01      268.32      5.62 o 
  -2   9   4      142.52      142.29      3.08 o 
  -1   9   4       51.06       52.65      1.25 o 
   0   9   4       55.57       54.34      1.79 o 
   1   9   4       20.58       20.04      0.73 o 
   2   9   4       14.05       15.06      0.69 o 
   3   9   4       37.19       34.78      0.93 o 
   4   9   4       19.41       19.53      0.75 o 
   5   9   4       48.04       53.46      1.38 o 
   6   9   4       35.47       38.55      2.05 o 
  -7  10   4        3.58        3.52      0.42 o 
  -6  10   4       24.44       23.16      0.91 o 
  -5  10   4        5.36        5.13      0.38 o 
  -4  10   4        3.14        2.21      0.31 o 
  -3  10   4       30.22       27.47      1.25 o 
  -2  10   4       51.30       52.81      1.31 o 
  -1  10   4        9.71        9.51      0.46 o 
   0  10   4       90.24       84.39      1.90 o 
   1  10   4        4.39        3.72      0.43 o 
   2  10   4      236.25      245.25      5.16 o 
   3  10   4       51.58       56.37      1.41 o 
   4  10   4        2.33        2.39      0.36 o 
   5  10   4       31.35       35.36      1.12 o 
  -5  11   4        1.70        2.45      0.33 o 
  -4  11   4        2.36        2.03      0.42 o 
  -3  11   4        5.30        4.66      0.30 o 
  -2  11   4        0.15        0.19      0.26 o 
  -1  11   4        5.60        6.90      0.54 o 
   0  11   4        4.55        4.86      0.40 o 
   1  11   4        0.24        0.50      0.31 o 
   2  11   4        0.02        0.18      0.29 o 
   3  11   4        5.42        5.78      0.39 o 
  -2  12   4       20.34       23.23      0.80 o 
  -1  12   4       13.51       15.39      0.61 o 
   0  12   4        0.07       -0.09      0.34 o 
   1  12   4        0.04        0.45      0.33 o 
 -11   1   5       12.90       18.65      0.88 o 
 -10   1   5        0.24        0.31      0.67 o 
  -9   1   5       26.03       29.65      1.12 o 
  -8   1   5       82.36       85.70      2.26 o 
  -7   1   5       21.26       27.03      2.82 o 
  -6   1   5       67.25       68.34      2.58 o 
  -5   1   5        2.66        0.95      0.35 o 
  -4   1   5      208.90      230.07     14.77 o 
  -3   1   5     1241.79     1355.48     68.76 o 
  -2   1   5       96.34       94.27      4.96 o 
  -1   1   5       21.06       14.41      0.82 o 
   0   1   5      162.03      164.68      7.23 o 
   1   1   5      285.11      340.77     14.82 o 
   2   1   5       25.34       28.66      1.27 o 
   3   1   5     2621.28     2796.92     94.74 o 
   4   1   5       40.19       41.90      2.07 o 
   5   1   5        0.84        1.21      0.69 o 
   6   1   5        4.67        9.11      2.25 o 
   7   1   5      171.11      167.19      3.27 o 
   8   1   5        2.85        2.43      0.39 o 
   9   1   5        4.26        5.19      0.40 o 
 -11   2   5       16.73       19.68      0.90 o 
 -10   2   5       62.60       62.94      2.19 o 
  -9   2   5        4.11        5.62      0.77 o 
  -8   2   5       72.40       70.94      3.44 o 
  -7   2   5       41.55       42.02      1.88 o 
  -6   2   5       47.11       37.91      1.67 o 
  -5   2   5        3.76        4.17      0.65 o 
  -4   2   5       13.40        9.63      0.78 o 
  -3   2   5       82.83       71.76      5.51 o 
  -2   2   5     1381.33     1450.40     73.56 o 
  -1   2   5       17.29        9.59      1.09 o 
   0   2   5       14.36       14.64      0.83 o 
   1   2   5     1048.69     1055.70     42.18 o 
   2   2   5        3.65        9.20      0.72 o 
   3   2   5        7.03       10.26      0.78 o 
   4   2   5       25.63       25.16      1.52 o 
   5   2   5        6.81        6.40      1.01 o 
   6   2   5       12.00       13.34      0.56 o 
   7   2   5        2.38        0.88      0.31 o 
   8   2   5       26.20       27.12      1.23 o 
   9   2   5        1.71        2.71      0.34 o 
 -11   3   5       15.85       17.95      1.10 o 
 -10   3   5       28.73       28.55      1.22 o 
  -9   3   5        8.78        7.79      0.69 o 
  -8   3   5      122.44      118.06      4.30 o 
  -7   3   5      220.24      222.65      9.73 o 
  -6   3   5        6.31        4.21      1.18 o 
  -5   3   5     4033.05     4415.54    185.14 o 
  -4   3   5     1175.94     1248.68     53.09 o 
  -3   3   5       51.70       57.82      4.58 o 
  -2   3   5      310.68      305.86     22.29 o 
  -1   3   5     1273.26     1403.36     75.50 o 
   0   3   5      117.28      111.57      5.32 o 
   1   3   5      585.68      575.30     26.08 o 
   2   3   5       76.81       71.53      4.59 o 
   3   3   5      565.50      535.98     26.25 o 
   4   3   5      108.66       98.91      5.01 o 
   5   3   5       31.63       30.11      2.74 o 
   6   3   5      119.78      115.98      3.97 o 
   7   3   5       19.44       15.95      0.61 o 
   8   3   5        1.31        1.56      0.40 o 
   9   3   5        0.32        0.17      0.27 o 
 -11   4   5       10.80       11.79      0.84 o 
 -10   4   5        7.54        6.33      0.60 o 
  -9   4   5       67.55       64.11      4.06 o 
  -8   4   5       19.43       15.78      0.66 o 
  -7   4   5       49.35       35.57      1.70 o 
  -6   4   5      163.97      157.55      6.25 o 
  -5   4   5        0.47        1.73      0.96 o 
  -4   4   5      188.64      188.34     14.03 o 
  -3   4   5      831.14      962.28     69.37 o 
  -2   4   5        1.21        0.03      0.56 o 
  -1   4   5        0.05        0.26      0.60 o 
   0   4   5     1139.22     1139.45     57.95 o 
   1   4   5       76.11       88.62      6.48 o 
   2   4   5      805.22      814.18     36.65 o 
   3   4   5      129.60      131.86      6.45 o 
   4   4   5       55.37       49.22      6.74 o 
   5   4   5      117.84      111.77      6.65 o 
   6   4   5       63.13       66.66      2.03 o 
   7   4   5       42.48       45.88      1.56 o 
   8   4   5        0.00        0.10      0.28 o 
   9   4   5       21.66       24.68      0.82 o 
 -11   5   5        4.50        5.01      0.86 o 
 -10   5   5        0.05       -0.07      0.36 o 
  -9   5   5       42.90       38.38      1.56 o 
  -8   5   5        1.20        1.17      0.38 o 
  -7   5   5      102.30       98.89      2.00 o 
  -6   5   5        3.70        3.13      0.46 o 
  -5   5   5        5.75        4.45      0.71 o 
  -4   5   5       67.39       70.76      3.02 o 
  -3   5   5        1.64        4.19      1.01 o 
  -2   5   5       92.54      112.44      8.59 o 
  -1   5   5        8.65        9.14      1.34 o 
   0   5   5      339.67      366.50     26.76 o 
   1   5   5        8.79        8.13      0.89 o 
   2   5   5       53.11       58.29      2.20 o 
   3   5   5       35.21       35.15      1.75 o 
   4   5   5       44.47       42.02      1.99 o 
   5   5   5       62.46       57.95      2.11 o 
   6   5   5       79.83       85.65      3.07 o 
   7   5   5       10.10        8.66      0.44 o 
   8   5   5        1.87        1.18      0.32 o 
 -10   6   5        3.38        3.32      0.32 o 
  -9   6   5       38.72       30.32      0.89 o 
  -8   6   5        7.99        8.56      0.46 o 
  -7   6   5      183.33      172.65      3.00 o 
  -6   6   5        1.30        0.90      0.31 o 
  -5   6   5       56.45       56.41      1.62 o 
  -4   6   5        2.12        2.86      0.63 o 
  -3   6   5       10.34       11.57      0.94 o 
  -2   6   5        8.91       33.88      2.12 o 
  -1   6   5       11.16        8.92      1.46 o 
   0   6   5        0.03       -0.26      0.54 o 
   1   6   5      188.51      191.85      7.65 o 
   2   6   5        2.13        1.47      0.61 o 
   3   6   5       14.70       13.20      0.57 o 
   4   6   5       23.33       24.96      0.83 o 
   5   6   5      102.26       94.86      3.07 o 
   6   6   5       46.94       49.55      2.86 o 
   7   6   5       19.64       22.28      0.86 o 
   8   6   5        1.34        0.26      0.28 o 
  -9   7   5       45.36       43.12      1.07 o 
  -8   7   5       52.52       47.71      1.20 o 
  -7   7   5        1.34        0.83      0.33 o 
  -6   7   5       30.72       26.92      1.17 o 
  -5   7   5      139.01      129.38      2.28 o 
  -4   7   5       63.52       67.06      1.88 o 
  -3   7   5       59.58       59.11      1.67 o 
  -2   7   5        1.74        2.30      0.75 o 
  -1   7   5        8.27       12.08      0.80 o 
   0   7   5       56.43       65.35      3.62 o 
   1   7   5      207.06      209.83      9.79 o 
   2   7   5      547.64      541.55     13.28 o 
   3   7   5        0.10        3.48      2.01 o 
   4   7   5      740.23      772.12     18.77 o 
   5   7   5       20.97       22.69      1.22 o 
   6   7   5       10.16        8.77      1.04 o 
   7   7   5       21.53       25.42      0.87 o 
  -9   8   5        3.51        2.41      0.35 o 
  -8   8   5        4.73        4.15      0.34 o 
  -7   8   5       38.70       34.40      0.89 o 
  -6   8   5        8.53        8.88      0.45 o 
  -5   8   5        0.43       -0.24      0.28 o 
  -4   8   5        6.55        7.86      0.38 o 
  -3   8   5       20.98       22.12      0.69 o 
  -2   8   5        6.03        6.84      0.45 o 
  -1   8   5        0.20        0.22      0.33 o 
   0   8   5      289.82      284.77      7.22 o 
   1   8   5        0.65        0.18      0.44 o 
   2   8   5        0.24        0.48      0.42 o 
   3   8   5       36.31       39.65      1.37 o 
   4   8   5       11.89        9.42      0.61 o 
   5   8   5       40.30       36.66      1.20 o 
   6   8   5        0.00       -0.47      0.45 o 
   7   8   5        4.76        5.63      0.38 o 
  -8   9   5        1.99        2.85      0.39 o 
  -7   9   5        0.72        0.25      0.31 o 
  -6   9   5        5.77        4.21      0.30 o 
  -5   9   5        9.03        6.85      0.34 o 
  -4   9   5      112.35      118.10      2.31 o 
  -3   9   5       70.22       70.28      1.70 o 
  -2   9   5       15.09       14.95      0.91 o 
  -1   9   5       65.66       66.90      1.57 o 
   0   9   5       46.76       51.52      1.42 o 
   1   9   5      156.23      154.27      3.41 o 
   2   9   5      223.70      236.05      5.28 o 
   3   9   5        1.12        1.01      0.46 o 
   4   9   5        1.13        0.95      0.39 o 
   5   9   5        8.01        8.33      0.73 o 
   6   9   5        3.60        4.65      0.73 o 
  -7  10   5        0.02        0.04      0.34 o 
  -6  10   5        0.07       -0.36      0.31 o 
  -5  10   5        0.00        0.12      0.28 o 
  -4  10   5        5.98        6.29      0.38 o 
  -3  10   5        5.08        4.64      0.36 o 
  -2  10   5        0.13        0.04      0.31 o 
  -1  10   5        2.75        3.16      0.34 o 
   0  10   5        8.81        9.91      0.56 o 
   1  10   5        9.05       10.74      0.58 o 
   2  10   5        0.20        0.54      0.36 o 
   3  10   5       10.10       10.92      0.69 o 
   4  10   5       20.06       24.88      0.92 o 
  -5  11   5        0.02        0.30      0.29 o 
  -4  11   5       18.30       17.28      0.76 o 
  -3  11   5        8.24        7.90      0.38 o 
  -2  11   5        4.55        6.74      0.39 o 
  -1  11   5        0.54        0.55      0.30 o 
   0  11   5       10.63       11.53      0.60 o 
   1  11   5       19.08       18.61      0.85 o 
   2  11   5       40.57       40.40      1.03 o 
   3  11   5        3.36        4.37      0.49 o 
  -2  12   5        0.01        0.49      0.34 o 
  -1  12   5        2.94        3.88      0.42 o 
  -9   0   6      361.92      357.92     12.00 o 
  -8   0   6        3.85        7.41      0.73 o 
  -7   0   6      103.72      105.54      6.16 o 
  -6   0   6      279.82      255.92     13.85 o 
  -5   0   6      312.00      366.19     19.50 o 
  -4   0   6      564.25      501.95     21.66 o 
  -3   0   6       62.97       66.44      5.08 o 
  -2   0   6      260.76      256.60     18.69 o 
  -1   0   6     4999.83     5278.22    378.30 o 
   0   0   6        3.18        2.83      0.70 o 
   1   0   6      262.91      267.63     14.71 o 
   2   0   6      293.66      359.64     19.67 o 
   3   0   6      313.84      299.88     14.42 o 
   4   0   6       83.16       79.40      9.80 o 
   5   0   6       11.68       10.08      0.90 o 
   6   0   6        3.72        2.83      0.42 o 
   7   0   6      139.02      127.18      4.73 o 
   8   0   6       77.81       73.98      2.23 o 
   9   0   6       43.89       57.63      2.86 o 
 -12   1   6        7.23        5.20      0.79 o 
 -10   1   6       25.53       26.17      1.40 o 
  -9   1   6       33.17       32.93      1.36 o 
  -8   1   6        9.18       12.53      0.53 o 
  -7   1   6       77.50       94.61      3.94 o 
  -6   1   6      358.14      411.90     13.82 o 
  -5   1   6      272.45      306.28     10.39 o 
  -4   1   6       30.21       32.59      1.74 o 
  -3   1   6        4.70        5.03      0.57 o 
  -2   1   6     4870.62     5405.55    273.91 o 
  -1   1   6      440.44      469.36     24.01 o 
   0   1   6        4.49        3.70      0.39 o 
   1   1   6     1059.28     1143.92     61.67 o 
   2   1   6      714.43      772.91     32.26 o 
   3   1   6      131.79      119.24      4.81 o 
   4   1   6       74.31       58.35      4.03 o 
   5   1   6        0.37        0.34      0.35 o 
   6   1   6      117.30      114.53      2.04 o 
   7   1   6       70.56       68.15      2.49 o 
   8   1   6        1.38        2.54      0.37 o 
   9   1   6        5.85        7.24      0.49 o 
 -11   2   6       41.28       46.80      1.58 o 
 -10   2   6      104.88      112.45      5.08 o 
  -9   2   6       22.80       28.16      1.45 o 
  -8   2   6        0.42        0.67      0.40 o 
  -7   2   6       10.24        8.84      1.10 o 
  -6   2   6       77.45       88.76      3.28 o 
  -5   2   6      857.91      896.79     38.00 o 
  -4   2   6      202.27      221.30     11.50 o 
  -3   2   6      165.92      192.25      8.40 o 
  -2   2   6     1018.81      999.15     50.79 o 
  -1   2   6      220.80      265.91     11.60 o 
   0   2   6      213.47      226.57     12.50 o 
   1   2   6      258.05      303.73     13.32 o 
   2   2   6      367.40      358.03     14.49 o 
   3   2   6       10.62       16.82      1.09 o 
   4   2   6        6.13        8.22      0.98 o 
   5   2   6      100.79      102.52      2.64 o 
   6   2   6      111.27      109.15      3.14 o 
   7   2   6       12.00       11.53      0.68 o 
   8   2   6       30.28       30.77      0.92 o 
   9   2   6        0.61        0.79      0.29 o 
 -11   3   6        4.01        3.73      0.45 o 
 -10   3   6       28.47       26.64      1.18 o 
  -9   3   6        9.43       10.51      0.91 o 
  -8   3   6       89.39       82.39      2.41 o 
  -7   3   6      155.07      143.35      8.44 o 
  -6   3   6       58.58       58.17      4.95 o 
  -5   3   6      221.19      234.73     10.27 o 
  -4   3   6      827.21      846.32     36.03 o 
  -3   3   6      102.06      119.58      9.04 o 
  -2   3   6       50.98       37.63      3.19 o 
  -1   3   6      263.06      265.51     11.67 o 
   0   3   6      715.34      754.77     36.60 o 
   1   3   6     2790.72     2967.63    117.47 o 
   2   3   6      174.07      177.02      7.22 o 
   3   3   6        4.53        6.76      0.74 o 
   4   3   6      453.25      421.41     19.68 o 
   5   3   6        4.19        6.93      0.51 o 
   6   3   6      148.13      153.53      3.46 o 
   7   3   6       47.95       50.83      1.39 o 
   8   3   6       18.04       17.91      0.63 o 
   9   3   6        7.17        6.51      0.45 o 
 -11   4   6        6.13        4.96      0.40 o 
 -10   4   6        9.41        8.77      0.57 o 
  -9   4   6      117.47      113.81      2.32 o 
  -8   4   6      127.78      116.47      2.42 o 
  -7   4   6        1.78        1.05      0.36 o 
  -6   4   6      152.23      146.33      5.86 o 
  -5   4   6     1076.18     1077.07     40.25 o 
  -4   4   6     1430.62     1482.21    106.68 o 
  -3   4   6       98.86      108.77      8.33 o 
  -2   4   6      401.84      419.01     30.50 o 
  -1   4   6      573.28      572.29     41.47 o 
   0   4   6        0.40        1.11      0.54 o 
   1   4   6        0.94        0.63      0.55 o 
   2   4   6        4.65        7.10      0.90 o 
   3   4   6       55.52       54.74      2.17 o 
   4   4   6        5.61        6.41      0.83 o 
   5   4   6       14.25       16.12      0.95 o 
   6   4   6      131.52      128.34      2.93 o 
   7   4   6      315.16      309.09      5.86 o 
   8   4   6        7.31        8.03      0.42 o 
 -11   5   6        3.17        3.45      0.32 o 
 -10   5   6        3.90        3.07      0.41 o 
  -9   5   6       24.73       23.50      1.05 o 
  -8   5   6       44.38       38.65      0.92 o 
  -7   5   6        5.68        5.04      0.36 o 
  -6   5   6        0.30        0.24      0.36 o 
  -5   5   6       26.23       28.34      1.90 o 
  -4   5   6       32.00       23.97      1.41 o 
  -3   5   6      128.00      146.00     11.06 o 
  -2   5   6        1.01        0.84      0.79 o 
  -1   5   6        4.01        3.02      0.94 o 
   0   5   6      877.27      902.26     65.18 o 
   1   5   6      346.12      359.54     11.58 o 
   2   5   6        0.05        0.34      0.51 o 
   3   5   6       29.16       34.47      1.77 o 
   4   5   6       25.68       23.07      0.91 o 
   5   5   6      100.46      100.31      3.89 o 
   6   5   6      168.60      186.06      4.13 o 
   7   5   6        3.49        3.81      0.32 o 
   8   5   6        0.00        0.28      0.27 o 
 -10   6   6       16.38       12.14      0.47 o 
  -9   6   6       12.11        9.91      0.45 o 
  -8   6   6        0.18        0.87      0.34 o 
  -7   6   6        0.60        0.12      0.30 o 
  -6   6   6      131.31      130.67      2.16 o 
  -5   6   6        0.18        0.71      0.35 o 
  -4   6   6      126.62      130.80      5.24 o 
  -3   6   6       19.80       15.70      1.72 o 
  -2   6   6      298.03      277.61      8.21 o 
  -1   6   6      252.76      256.77      7.58 o 
   0   6   6        0.06        0.45      0.55 o 
   1   6   6      261.10      244.25      9.56 o 
   2   6   6       37.19       37.94      4.13 o 
   3   6   6      176.05      173.05      3.83 o 
   4   6   6       25.85       28.10      1.08 o 
   5   6   6       29.02       27.78      1.23 o 
   6   6   6       23.31       20.58      0.66 o 
   7   6   6        5.50        9.58      0.51 o 
  -9   7   6       12.18       12.01      0.44 o 
  -8   7   6        0.35        0.37      0.31 o 
  -7   7   6        4.68        4.14      0.31 o 
  -6   7   6        8.24        7.98      0.41 o 
  -5   7   6      220.09      213.41      3.36 o 
  -4   7   6      244.59      228.75      3.57 o 
  -3   7   6      143.06      136.05      2.89 o 
  -2   7   6        0.12        0.55      0.64 o 
  -1   7   6       76.88       73.09      2.01 o 
   0   7   6        5.12        5.48      0.63 o 
   1   7   6       27.14       27.95      1.31 o 
   2   7   6      267.09      264.11      5.72 o 
   3   7   6      403.80      410.08      8.74 o 
   4   7   6       79.24       79.52      2.24 o 
   5   7   6        8.65        8.55      0.62 o 
   6   7   6        0.40        0.59      0.36 o 
   7   7   6        3.88        5.16      0.38 o 
  -9   8   6        6.97        5.51      0.36 o 
  -8   8   6       19.74       18.77      0.56 o 
  -7   8   6       29.26       28.06      0.77 o 
  -6   8   6        0.36       -0.05      0.26 o 
  -5   8   6        4.43        2.72      0.32 o 
  -4   8   6       25.49       24.35      0.67 o 
  -3   8   6       55.33       58.50      1.22 o 
  -2   8   6       33.91       29.27      0.79 o 
  -1   8   6       47.81       52.70      1.47 o 
   0   8   6       99.57       98.61      2.75 o 
   1   8   6       75.30       79.82      2.27 o 
   2   8   6       14.73       12.33      0.74 o 
   3   8   6        2.48        6.60      1.54 o 
   4   8   6       19.59       19.80      1.12 o 
   5   8   6        0.64        1.22      0.60 o 
   6   8   6        7.74        9.43      0.50 o 
  -8   9   6        5.97        6.32      0.42 o 
  -7   9   6       13.16       12.97      0.40 o 
  -6   9   6        8.92        7.80      0.36 o 
  -5   9   6       11.99       12.22      0.52 o 
  -4   9   6        3.06        4.05      0.37 o 
  -3   9   6       63.90       63.53      1.44 o 
  -2   9   6        0.52        0.94      0.33 o 
  -1   9   6        4.71        4.79      0.39 o 
   0   9   6        4.75        3.51      0.45 o 
   1   9   6      152.08      157.22      3.44 o 
   2   9   6       56.00       60.81      3.21 o 
   3   9   6        0.24        0.01      0.39 o 
   4   9   6        0.02        0.49      0.56 o 
   5   9   6        0.61        1.48      0.55 o 
  -7  10   6        0.04       -0.16      0.31 o 
  -6  10   6        3.93        3.49      0.31 o 
  -5  10   6        0.27        0.17      0.27 o 
  -4  10   6       47.15       47.93      1.22 o 
  -3  10   6       34.01       34.60      0.88 o 
  -2  10   6        0.08        0.15      0.31 o 
  -1  10   6       58.47       58.16      1.30 o 
   0  10   6       74.65       70.07      1.68 o 
   1  10   6        2.41        2.52      0.47 o 
   2  10   6        6.70        7.02      0.52 o 
   3  10   6        2.39        2.29      0.57 o 
   4  10   6        2.02        1.90      0.43 o 
  -5  11   6        6.51        7.03      0.39 o 
  -4  11   6        9.11       10.36      0.41 o 
  -3  11   6        0.19        0.21      0.29 o 
  -2  11   6        0.06       -0.03      0.30 o 
  -1  11   6        2.62        3.90      0.72 o 
   0  11   6       14.20       15.91      0.74 o 
   1  11   6        0.00        0.04      0.28 o 
   2  11   6        0.48        0.52      0.42 o 
 -10   1   7       29.65       25.43      2.42 o 
  -9   1   7        2.55        3.06      0.47 o 
  -8   1   7       10.10       12.82      0.68 o 
  -7   1   7      190.05      199.68      7.82 o 
  -6   1   7       29.41       25.08      1.44 o 
  -5   1   7      479.56      450.08     15.04 o 
  -4   1   7      735.01      790.94     33.87 o 
  -3   1   7      144.68      119.39      4.56 o 
  -2   1   7      466.23      479.21     24.53 o 
  -1   1   7        0.17        3.20      0.80 o 
   0   1   7      478.93      527.47     22.93 o 
   1   1   7      296.15      283.49     12.42 o 
   2   1   7       54.63       55.53      2.50 o 
   3   1   7       78.50       77.32      3.22 o 
   4   1   7       58.68       50.85      5.25 o 
   5   1   7       25.81       27.63      0.66 o 
   6   1   7      273.03      259.82      5.36 o 
   7   1   7      103.00       99.88      2.24 o 
   8   1   7        0.11        0.00      0.32 o 
 -10   2   7       10.69       11.32      0.86 o 
  -9   2   7       52.60       54.70      1.72 o 
  -8   2   7       22.99       26.02      1.21 o 
  -7   2   7        6.11       12.16      1.08 o 
  -6   2   7      221.46      237.61      8.13 o 
  -5   2   7       37.37       38.51      2.14 o 
  -4   2   7      805.97      800.25     34.15 o 
  -3   2   7       21.86       11.06      0.88 o 
  -2   2   7      802.67      803.01     40.94 o 
  -1   2   7       25.18       18.95      1.16 o 
   0   2   7      782.38      827.35     35.77 o 
   1   2   7        9.89        9.12      0.96 o 
   2   2   7       82.62       94.62      4.86 o 
   3   2   7        5.18        9.52      1.28 o 
   4   2   7       91.21       80.43      8.30 o 
   5   2   7      422.47      419.07      8.41 o 
   6   2   7       86.67       91.13      2.11 o 
   7   2   7       31.31       34.35      0.95 o 
   8   2   7        5.86        6.26      0.38 o 
 -11   3   7       53.54       50.89      2.38 o 
 -10   3   7      109.85      110.28      3.95 o 
  -9   3   7        1.44        1.85      0.48 o 
  -8   3   7      131.48      137.27      2.78 o 
  -7   3   7      185.69      180.31      3.52 o 
  -6   3   7      204.12      203.79      6.52 o 
  -5   3   7      341.39      341.88     14.76 o 
  -4   3   7      861.91      924.50     39.43 o 
  -3   3   7      150.46      159.56     11.96 o 
  -2   3   7      153.76      167.43     12.50 o 
  -1   3   7       51.75       47.63      2.78 o 
   0   3   7      401.31      453.89     18.38 o 
   1   3   7      217.70      180.71      9.00 o 
   2   3   7      201.72      205.11      8.40 o 
   3   3   7        0.46        0.15      0.70 o 
   4   3   7       21.05       21.56      0.96 o 
   5   3   7       19.34       15.72      0.61 o 
   6   3   7       61.17       64.01      1.46 o 
   7   3   7        0.00        0.08      0.29 o 
   8   3   7        8.27       10.07      0.44 o 
 -11   4   7        0.43        0.72      0.45 o 
 -10   4   7       27.88       24.35      1.55 o 
  -9   4   7        0.48        1.58      0.40 o 
  -8   4   7       85.81       85.78      1.67 o 
  -7   4   7        4.56        4.91      0.39 o 
  -6   4   7       15.61       17.98      1.24 o 
  -5   4   7       83.71       79.23      3.42 o 
  -4   4   7      281.31      272.21     20.11 o 
  -3   4   7        0.03       -0.22      0.76 o 
  -2   4   7       11.02       27.13      2.69 o 
  -1   4   7        1.18        0.92      0.77 o 
   0   4   7       65.57       59.94      4.11 o 
   1   4   7      435.06      391.32     27.32 o 
   2   4   7        0.01        0.11      0.50 o 
   3   4   7        0.04        0.30      0.58 o 
   4   4   7       32.24       39.16      1.23 o 
   5   4   7        0.24       -0.06      0.39 o 
   6   4   7       12.30       10.70      0.47 o 
   7   4   7       25.71       25.35      0.71 o 
   8   4   7        4.88        7.68      0.46 o 
 -11   5   7        6.07        6.13      0.46 o 
 -10   5   7       97.55       96.32      2.34 o 
  -9   5   7       36.49       31.38      0.89 o 
  -8   5   7       38.57       35.48      0.83 o 
  -7   5   7       14.54       15.23      0.51 o 
  -6   5   7       54.04       52.74      1.07 o 
  -5   5   7       86.88       91.73      4.69 o 
  -4   5   7       11.56       12.73      2.28 o 
  -3   5   7      190.99      185.44      7.27 o 
  -2   5   7       88.52       85.52      3.59 o 
  -1   5   7      675.80      680.95     25.85 o 
   0   5   7       71.78       66.55      2.97 o 
   1   5   7      284.06      279.00     10.07 o 
   2   5   7        9.30       10.51      0.86 o 
   3   5   7       99.39       89.93      2.06 o 
   4   5   7       13.82       12.35      0.60 o 
   5   5   7       11.94       10.59      0.59 o 
   6   5   7      105.17      103.30      2.12 o 
   7   5   7       27.84       27.18      0.76 o 
 -10   6   7       13.63       10.74      0.47 o 
  -9   6   7       22.57       21.68      0.69 o 
  -8   6   7        4.00        5.83      0.39 o 
  -7   6   7       91.04       95.81      1.66 o 
  -6   6   7       21.53       21.40      0.64 o 
  -5   6   7       24.41       23.07      0.58 o 
  -4   6   7        7.63        8.45      0.90 o 
  -3   6   7      115.94      107.43      3.41 o 
  -2   6   7        0.32        0.38      0.61 o 
  -1   6   7        0.23        0.25      0.48 o 
   0   6   7      185.02      188.67      7.43 o 
   1   6   7      286.02      280.42     10.89 o 
   2   6   7       17.26       16.87      0.65 o 
   3   6   7      274.21      265.19      5.61 o 
   4   6   7       60.84       62.50      1.62 o 
   5   6   7        0.00        1.32      0.78 o 
   6   6   7        2.49        2.77      0.32 o 
   7   6   7        4.70        4.44      0.33 o 
  -9   7   7        5.45        3.64      0.29 o 
  -8   7   7       44.35       45.47      1.18 o 
  -7   7   7       13.93       13.35      0.44 o 
  -6   7   7       12.26        8.96      0.37 o 
  -5   7   7        0.43        1.26      0.32 o 
  -4   7   7       24.40       22.95      0.75 o 
  -3   7   7      292.62      263.20      4.83 o 
  -2   7   7      147.64      135.57      3.05 o 
  -1   7   7       42.66       51.84      1.51 o 
   0   7   7      207.79      197.20      5.04 o 
   1   7   7      190.82      195.58      4.31 o 
   2   7   7       23.78       25.40      0.84 o 
   3   7   7       19.56       19.24      0.83 o 
   4   7   7       23.39       20.37      0.88 o 
   5   7   7       15.48       15.13      0.79 o 
   6   7   7        0.00        0.28      0.32 o 
  -9   8   7        0.43        0.07      0.23 o 
  -8   8   7        5.74        6.72      0.34 o 
  -7   8   7        9.49        9.59      0.34 o 
  -6   8   7        0.70        0.22      0.25 o 
  -5   8   7      285.82      287.23      4.92 o 
  -4   8   7      150.48      156.20      3.06 o 
  -3   8   7       33.42       34.39      0.80 o 
  -2   8   7        2.26        2.53      0.38 o 
  -1   8   7       99.10      104.33      2.51 o 
   0   8   7       60.83       54.83      1.70 o 
   1   8   7      487.41      498.49     15.41 o 
   2   8   7       32.71       33.99      1.21 o 
   3   8   7       43.92       39.85      1.74 o 
   4   8   7      106.99      107.57      3.56 o 
   5   8   7        5.49        7.73      0.96 o 
   6   8   7        0.04        0.14      0.35 o 
  -8   9   7        0.61        0.15      0.22 o 
  -7   9   7        3.35        3.86      0.30 o 
  -6   9   7        0.01       -0.20      0.27 o 
  -5   9   7       10.39       12.29      0.48 o 
  -4   9   7        0.02        0.58      0.35 o 
  -3   9   7        3.74        3.27      0.36 o 
  -2   9   7       82.59       79.77      1.59 o 
  -1   9   7       18.20       17.63      0.63 o 
   0   9   7      303.45      318.23      7.97 o 
   1   9   7       10.92       11.84      0.64 o 
   2   9   7       15.60       16.82      1.58 o 
   3   9   7        0.46        0.37      0.58 o 
   4   9   7        4.02        4.55      0.64 o 
   5   9   7       16.47       19.16      1.94 o 
  -6  10   7        1.15        0.99      0.26 o 
  -5  10   7        0.87        0.52      0.27 o 
  -4  10   7        0.02        0.70      0.32 o 
  -3  10   7        3.92        4.14      0.39 o 
  -2  10   7        4.56        4.48      0.40 o 
  -1  10   7        4.41        4.80      0.43 o 
   0  10   7        2.58        3.76      0.39 o 
   1  10   7        5.20        5.71      0.47 o 
   2  10   7        4.11        2.84      0.60 o 
   3  10   7        1.02        0.58      0.51 o 
  -4  11   7        6.75        8.42      0.57 o 
  -3  11   7        9.23       10.55      0.41 o 
  -2  11   7       13.98       14.75      0.51 o 
  -1  11   7       16.36       17.92      0.60 o 
   0  11   7       17.68       19.47      0.62 o 
   1  11   7        0.11       -0.01      0.43 o 
 -10   0   8       22.08       17.06      1.99 o 
  -9   0   8        1.16        1.51      0.62 o 
  -8   0   8        9.95       11.17      0.73 o 
  -7   0   8       45.65       45.99      3.26 o 
  -6   0   8       93.67       78.76      4.77 o 
  -5   0   8       68.31       89.15      5.21 o 
  -4   0   8     1734.67     1935.07     82.76 o 
  -3   0   8      769.35      724.10     31.14 o 
  -2   0   8     1313.60     1393.75    100.27 o 
  -1   0   8     1174.69     1209.04     87.08 o 
   0   0   8      215.80      266.89     19.72 o 
   1   0   8      346.32      381.62     27.99 o 
   2   0   8       50.75       46.96      4.37 o 
   3   0   8      164.68      154.70     11.55 o 
   4   0   8      157.84      143.51      3.82 o 
   5   0   8       42.09       41.69      1.41 o 
   6   0   8      250.59      251.74      6.08 o 
   7   0   8       10.60       16.29      1.17 o 
   8   0   8        1.28        2.24      0.43 o 
 -10   1   8       45.17       44.39      3.34 o 
  -9   1   8        0.48        0.52      0.44 o 
  -8   1   8        0.02        0.24      0.30 o 
  -7   1   8       28.58       25.69      1.57 o 
  -6   1   8        0.86        1.84      0.57 o 
  -5   1   8      218.89      235.52      8.07 o 
  -4   1   8      184.60      179.48      7.94 o 
  -3   1   8     1043.60     1019.40     37.52 o 
  -2   1   8      290.39      243.93     12.69 o 
  -1   1   8       24.69       25.86      1.83 o 
   0   1   8       42.72       41.29      2.67 o 
   1   1   8      139.09      139.24      6.19 o 
   2   1   8       64.45       71.30      3.23 o 
   3   1   8       53.54       51.09      2.82 o 
   4   1   8      162.14      146.14      2.23 o 
   5   1   8        7.28        6.09      0.32 o 
   6   1   8       32.14       34.88      0.92 o 
   7   1   8        0.09        1.01      0.48 o 
   8   1   8        0.26       -0.33      0.42 o 
 -10   2   8       39.23       42.04      1.71 o 
  -9   2   8        2.43        1.94      0.40 o 
  -8   2   8       13.13       14.66      0.88 o 
  -7   2   8       68.87       66.36      1.86 o 
  -6   2   8       32.31       37.79      1.39 o 
  -5   2   8       49.40       47.21      2.49 o 
  -4   2   8       90.12       95.15      4.39 o 
  -3   2   8      453.75      472.55     20.32 o 
  -2   2   8        0.19        1.73      0.59 o 
  -1   2   8        6.75        8.18      0.95 o 
   0   2   8      216.08      236.54     10.52 o 
   1   2   8       99.60      105.30      4.58 o 
   2   2   8       28.30       21.55      1.29 o 
   3   2   8       33.06       35.09      2.27 o 
   4   2   8        3.17        5.15      0.41 o 
   5   2   8      171.20      159.70      3.05 o 
   6   2   8       82.18       81.74      1.89 o 
   7   2   8        2.99        4.40      0.42 o 
   8   2   8       20.89       20.39      0.82 o 
 -11   3   8       30.21       28.80      1.17 o 
 -10   3   8        1.43        2.32      0.41 o 
  -9   3   8       38.67       40.99      1.05 o 
  -8   3   8       24.82       24.51      0.73 o 
  -7   3   8       32.65       31.70      0.71 o 
  -6   3   8        0.93        0.41      0.67 o 
  -5   3   8       43.39       41.66      1.69 o 
  -4   3   8       88.34       78.56      6.27 o 
  -3   3   8      139.09      141.66     10.76 o 
  -2   3   8       33.27       43.25      3.73 o 
  -1   3   8      423.49      457.57     23.55 o 
   0   3   8       85.24      108.55      5.42 o 
   1   3   8      238.00      262.57     10.64 o 
   2   3   8        3.54        3.23      0.70 o 
   3   3   8      111.30       94.42      3.34 o 
   4   3   8      119.85      117.07      2.72 o 
   5   3   8       84.16       72.46      1.58 o 
   6   3   8        0.32        1.63      0.33 o 
   7   3   8        7.56        6.30      0.35 o 
   8   3   8        0.54        0.78      0.25 o 
 -11   4   8       19.92       19.24      0.86 o 
 -10   4   8       17.42       16.58      0.60 o 
  -9   4   8        5.41        4.39      0.37 o 
  -8   4   8        0.19       -0.15      0.35 o 
  -7   4   8        3.71        4.24      0.35 o 
  -6   4   8       35.07       31.16      0.76 o 
  -5   4   8       33.24       24.80      1.45 o 
  -4   4   8        0.05        0.03      0.56 o 
  -3   4   8        0.06        0.52      0.55 o 
  -2   4   8      196.47      200.16     14.99 o 
  -1   4   8        3.07        3.94      0.98 o 
   0   4   8        2.22        2.61      0.60 o 
   1   4   8       73.58       61.75      3.34 o 
   2   4   8       97.15       98.73      8.12 o 
   3   4   8       80.40       76.01      1.76 o 
   4   4   8        1.75        1.16      0.41 o 
   5   4   8        1.62        1.04      0.34 o 
   6   4   8       14.02       14.96      0.51 o 
   7   4   8        2.42        2.50      0.27 o 
 -10   5   8       18.24       16.68      0.75 o 
  -9   5   8       13.95        8.44      0.38 o 
  -8   5   8        1.43        0.50      0.31 o 
  -7   5   8       85.79       83.05      1.57 o 
  -6   5   8      382.24      383.22      6.27 o 
  -5   5   8      478.42      475.85      8.39 o 
  -4   5   8      152.56      161.09      8.96 o 
  -3   5   8       89.59       90.84      3.98 o 
  -2   5   8       90.04       88.12      2.85 o 
  -1   5   8      226.24      215.65      6.39 o 
   0   5   8       12.53       20.68      1.34 o 
   1   5   8      112.05       93.60      3.74 o 
   2   5   8      245.02      217.60      5.09 o 
   3   5   8        0.71        1.60      0.39 o 
   4   5   8       11.52        8.87      0.54 o 
   5   5   8       46.58       39.89      1.07 o 
   6   5   8      111.50      112.77      2.25 o 
   7   5   8       22.23       23.77      1.03 o 
 -10   6   8       18.45       17.12      0.48 o 
  -9   6   8        3.46        3.40      0.33 o 
  -8   6   8        0.14        0.03      0.28 o 
  -7   6   8        0.01       -0.15      0.30 o 
  -6   6   8        5.90        3.82      0.34 o 
  -5   6   8      128.13      124.37      2.21 o 
  -4   6   8        4.05        3.20      0.35 o 
  -3   6   8        8.80        7.97      0.36 o 
  -2   6   8      124.34      112.42      4.70 o 
  -1   6   8       21.48       27.58      1.24 o 
   0   6   8       20.87       21.81      0.81 o 
   1   6   8       87.82       72.80      2.00 o 
   2   6   8      236.49      217.38      5.44 o 
   3   6   8       52.55       52.13      1.37 o 
   4   6   8       28.90       27.98      0.96 o 
   5   6   8        1.02        0.71      0.35 o 
   6   6   8        8.02        8.63      0.51 o 
  -9   7   8        0.64        0.61      0.26 o 
  -8   7   8        0.65        0.89      0.26 o 
  -7   7   8        6.05        6.77      0.33 o 
  -6   7   8       54.01       56.16      1.07 o 
  -5   7   8        0.95        1.18      0.34 o 
  -4   7   8        6.29        5.97      0.40 o 
  -3   7   8       47.07       48.06      1.21 o 
  -2   7   8      281.46      258.27      4.84 o 
  -1   7   8        6.55        6.84      0.50 o 
   0   7   8       17.45       17.85      0.74 o 
   1   7   8        5.02        4.83      0.41 o 
   2   7   8       90.30       91.53      2.54 o 
   3   7   8       67.89       63.76      2.30 o 
   4   7   8        2.70        3.60      0.96 o 
   5   7   8        0.53        0.79      0.56 o 
   6   7   8        0.63        0.38      0.26 o 
  -8   8   8        2.97        2.67      0.28 o 
  -7   8   8        0.27        0.32      0.27 o 
  -6   8   8       64.29       64.03      1.59 o 
  -5   8   8      158.66      161.33      2.89 o 
  -4   8   8        0.04       -0.08      0.31 o 
  -3   8   8        6.29        6.31      0.49 o 
  -2   8   8       90.86       91.95      2.24 o 
  -1   8   8      496.71      510.80     11.09 o 
   0   8   8       74.26       77.58      2.18 o 
   1   8   8       68.33       73.96      2.63 o 
   2   8   8       11.02       11.76      1.36 o 
   3   8   8       61.11       54.50      3.32 o 
   4   8   8       11.32       11.59      0.84 o 
   5   8   8       13.69       14.55      1.10 o 
  -7   9   8        1.63        1.58      0.26 o 
  -6   9   8       26.48       32.26      0.84 o 
  -5   9   8        8.37        6.39      0.37 o 
  -4   9   8       25.69       29.14      0.69 o 
  -3   9   8       11.24       12.05      0.52 o 
  -2   9   8        7.71        6.67      0.44 o 
  -1   9   8       75.94       76.28      2.13 o 
   0   9   8        0.76        0.45      0.41 o 
   1   9   8       25.88       28.97      1.43 o 
   2   9   8        1.63        2.54      0.89 o 
   3   9   8        0.34        0.45      0.57 o 
   4   9   8        2.55        2.36      0.54 o 
  -6  10   8       11.85       11.49      0.41 o 
  -5  10   8        8.33        8.86      0.36 o 
  -4  10   8        6.93        6.60      0.44 o 
  -3  10   8       49.05       54.01      1.33 o 
  -2  10   8        1.07        1.10      0.33 o 
  -1  10   8       19.52       18.81      0.66 o 
   0  10   8       30.58       31.42      1.24 o 
   1  10   8        0.18        0.97      0.71 o 
   2  10   8        1.30        2.48      0.56 o 
  -4  11   8        5.57        6.45      0.37 o 
  -3  11   8        8.66        9.49      0.37 o 
  -2  11   8        9.28        9.48      0.63 o 
  -1  11   8        1.49        1.28      0.55 o 
   0  11   8        8.12        8.40      0.53 o 
 -10   1   9        0.66        0.68      0.47 o 
  -9   1   9       23.98       21.23      0.85 o 
  -8   1   9       34.59       38.97      1.35 o 
  -7   1   9       15.87       10.80      0.51 o 
  -6   1   9      104.30      114.77      3.60 o 
  -5   1   9      221.39      257.06      8.76 o 
  -4   1   9       31.13       23.14      1.17 o 
  -2   1   9        1.44        0.97      0.66 o 
  -1   1   9      447.93      504.72     25.98 o 
   0   1   9        3.45        2.25      0.74 o 
   1   1   9       31.50       40.76      2.84 o 
   2   1   9      634.46      613.01     28.58 o 
   3   1   9       76.13       68.36      1.66 o 
   4   1   9      150.55      133.45      5.21 o 
   5   1   9       54.62       49.56      1.44 o 
   6   1   9       34.74       34.97      0.81 o 
   7   1   9        2.21        4.37      0.37 o 
 -11   2   9        1.29        0.66      0.79 o 
 -10   2   9       23.91       23.60      0.81 o 
  -9   2   9       46.34       49.13      1.37 o 
  -8   2   9        0.48        0.44      0.28 o 
  -7   2   9       29.09       28.49      1.64 o 
  -6   2   9        6.73        3.39      0.51 o 
  -5   2   9       61.13       64.55      2.47 o 
  -4   2   9       30.79       34.96      1.99 o 
  -3   2   9       13.87       24.20      2.56 o 
  -2   2   9      302.34      331.65     24.37 o 
  -1   2   9      367.03      356.69     18.51 o 
   0   2   9        8.10        8.38      0.81 o 
   1   2   9      110.37      116.66      3.77 o 
   2   2   9        0.06        0.89      0.60 o 
   3   2   9       32.26       34.96      1.44 o 
   4   2   9       43.89       38.37      1.12 o 
   5   2   9       33.91       35.57      0.79 o 
   6   2   9        0.40       -0.11      0.26 o 
   7   2   9       19.57       21.85      0.69 o 
 -11   3   9       20.89       19.90      1.30 o 
 -10   3   9       31.60       33.16      1.07 o 
  -9   3   9        3.63        5.35      0.63 o 
  -8   3   9       15.59       14.10      0.50 o 
  -7   3   9      264.75      261.84      3.71 o 
  -6   3   9      220.19      224.21      5.33 o 
  -5   3   9        0.14        4.83      3.18 o 
  -4   3   9       47.06       52.72      2.43 o 
  -3   3   9       52.16       41.50      2.06 o 
  -2   3   9      377.74      360.31     26.46 o 
  -1   3   9      113.59      126.16      5.22 o 
   0   3   9      151.40      152.62      5.29 o 
   1   3   9        5.02        9.44      1.85 o 
   2   3   9      116.14      106.84      2.94 o 
   3   3   9       10.09        9.77      0.52 o 
   4   3   9      831.53      779.73     14.94 o 
   5   3   9      414.72      388.29      7.21 o 
   6   3   9        1.82        1.35      0.29 o 
   7   3   9        0.51        0.82      0.33 o 
 -11   4   9       13.55       13.48      0.69 o 
 -10   4   9       17.10       15.84      1.12 o 
  -9   4   9        0.37        0.82      0.56 o 
  -8   4   9       26.84       25.65      0.69 o 
  -7   4   9      457.79      470.61      7.08 o 
  -6   4   9       37.92       32.92      0.64 o 
  -5   4   9       11.47        8.00      0.45 o 
  -4   4   9      220.55      209.75      6.28 o 
  -3   4   9       38.25       37.19      1.48 o 
  -2   4   9     1369.36     1373.55     39.18 o 
  -1   4   9       98.50      107.43      3.27 o 
   0   4   9       27.16       18.51      1.22 o 
   1   4   9        8.70        6.83      0.76 o 
   2   4   9        1.89        2.07      0.38 o 
   3   4   9        4.03        3.27      0.41 o 
   4   4   9       11.03       10.65      0.59 o 
   5   4   9       23.06       26.03      0.87 o 
   6   4   9        1.65        1.65      0.28 o 
   7   4   9       11.70       10.76      0.39 o 
 -10   5   9        0.51        0.06      0.36 o 
  -9   5   9        7.08        9.45      0.45 o 
  -8   5   9        4.21        3.27      0.34 o 
  -7   5   9      239.05      252.13      4.31 o 
  -6   5   9      241.93      235.59      3.66 o 
  -5   5   9        1.84        2.37      0.23 o 
  -4   5   9      274.12      253.64      4.22 o 
  -3   5   9        4.80        5.03      0.61 o 
  -2   5   9       43.64       47.00      1.77 o 
  -1   5   9        0.15        1.01      0.79 o 
   0   5   9        9.01        8.12      0.94 o 
   1   5   9       30.14       25.25      1.09 o 
   2   5   9        3.04        3.66      0.45 o 
   3   5   9       21.96       22.65      0.83 o 
   4   5   9       12.02        8.85      0.50 o 
   5   5   9       14.24       11.56      0.48 o 
   6   5   9       17.97       17.99      0.61 o 
 -10   6   9        6.70        5.93      0.35 o 
  -9   6   9        4.47        5.73      0.31 o 
  -8   6   9       63.01       67.71      1.26 o 
  -7   6   9      208.04      205.23      3.55 o 
  -6   6   9      308.41      305.09      5.20 o 
  -5   6   9       11.70       11.00      0.43 o 
  -4   6   9       32.84       34.96      0.97 o 
  -3   6   9        1.14        1.27      0.25 o 
  -2   6   9       42.26       36.37      0.97 o 
  -1   6   9       69.86       65.33      1.59 o 
   0   6   9      162.14      146.15      3.12 o 
   1   6   9      102.76       92.91      2.58 o 
   2   6   9      360.18      370.80      9.02 o 
   3   6   9        0.77        0.33      0.37 o 
   4   6   9       24.09       25.40      0.91 o 
   5   6   9       27.27       23.79      1.15 o 
   6   6   9        0.03        0.31      0.25 o 
  -9   7   9        0.52        0.30      0.25 o 
  -8   7   9       23.46       20.38      0.59 o 
  -7   7   9        0.08        0.15      0.29 o 
  -6   7   9       21.75       22.24      0.67 o 
  -5   7   9       28.46       29.40      0.81 o 
  -4   7   9       39.04       33.32      0.90 o 
  -3   7   9        5.24        5.72      0.39 o 
  -2   7   9       53.85       55.10      1.11 o 
  -1   7   9        1.49        1.48      0.33 o 
   0   7   9       28.92       26.00      1.38 o 
   1   7   9       27.29       26.23      1.01 o 
   2   7   9        8.96        8.47      0.58 o 
   3   7   9       12.56       12.83      0.76 o 
   4   7   9        3.73        3.02      0.64 o 
   5   7   9        0.00        0.26      0.35 o 
  -8   8   9        8.36        6.53      0.30 o 
  -7   8   9        0.00        0.02      0.26 o 
  -6   8   9        4.92        5.29      0.34 o 
  -5   8   9       10.38        9.35      0.41 o 
  -4   8   9       16.54       15.42      0.56 o 
  -3   8   9       10.69       10.90      0.45 o 
  -2   8   9        3.85        5.00      0.47 o 
  -1   8   9      111.46      118.02      3.17 o 
   0   8   9        0.71        1.03      0.55 o 
   1   8   9        1.22        1.65      0.93 o 
   2   8   9       17.09       13.59      0.97 o 
   3   8   9        0.09       -0.50      0.56 o 
   4   8   9        9.73        8.12      0.74 o 
  -7   9   9        1.41        2.00      0.23 o 
  -6   9   9        0.48        0.21      0.24 o 
  -5   9   9       23.36       23.70      0.61 o 
  -4   9   9       19.32       19.45      0.56 o 
  -3   9   9       68.18       71.47      1.54 o 
  -2   9   9        0.35        1.45      0.50 o 
  -1   9   9       11.83       13.16      0.61 o 
   0   9   9       10.19       10.08      1.29 o 
   1   9   9        5.14        4.72      1.00 o 
   2   9   9        0.00        0.22      0.75 o 
   3   9   9       23.37       18.00      1.27 o 
  -5  10   9        0.44        0.63      0.23 o 
  -4  10   9        0.16        0.40      0.28 o 
  -3  10   9       14.89       15.66      0.50 o 
  -2  10   9       11.17       13.96      0.55 o 
  -1  10   9       53.02       64.07      1.76 o 
   0  10   9       10.67       13.51      1.34 o 
   1  10   9        0.41        0.10      0.71 o 
   2  10   9        0.07       -0.84      0.66 o 
 -10   0  10       40.97       46.49      3.13 o 
  -9   0  10       46.82       36.11      1.44 o 
  -8   0  10       17.47       18.82      1.16 o 
  -7   0  10      397.45      392.61     10.36 o 
  -6   0  10       18.01       15.19      1.67 o 
  -5   0  10       50.67       65.81      2.66 o 
  -4   0  10      785.12      784.99     26.65 o 
  -3   0  10        3.32        4.07      0.74 o 
  -2   0  10     1546.10     1597.54    115.05 o 
  -1   0  10      408.65      425.48     16.34 o 
   0   0  10      650.36      657.60     24.97 o 
   1   0  10       28.73       35.38      1.96 o 
   2   0  10       19.88       17.96      1.01 o 
   3   0  10        1.30        2.34      0.72 o 
   4   0  10       97.31       94.68      5.04 o 
   5   0  10        5.06        3.91      0.65 o 
   6   0  10        0.37        0.87      0.46 o 
   7   0  10        4.50        7.17      0.53 o 
 -11   1  10       27.78       29.05      1.13 o 
 -10   1  10        0.72        0.10      0.41 o 
  -9   1  10       20.45       19.54      0.60 o 
  -8   1  10        0.12       -0.27      0.31 o 
  -7   1  10       48.07       50.26      1.31 o 
  -6   1  10        0.06        0.62      0.38 o 
  -5   1  10       96.66      107.98      3.75 o 
  -4   1  10       63.76       69.24      5.84 o 
  -3   1  10      538.49      562.88     16.16 o 
  -2   1  10       12.98       12.97      0.81 o 
  -1   1  10       55.25       58.56      1.91 o 
   0   1  10       39.69       41.08      1.51 o 
   1   1  10        0.02        0.14      0.61 o 
   2   1  10       68.57       73.43      1.34 o 
   3   1  10       27.25       24.74      0.59 o 
   4   1  10       68.71       66.65      2.05 o 
   5   1  10       66.69       65.33      1.33 o 
   6   1  10       11.36        9.23      0.51 o 
   7   1  10        0.05        0.27      0.32 o 
 -11   2  10       15.28       16.45      1.58 o 
 -10   2  10        3.25        4.01      0.54 o 
  -9   2  10        0.10        0.26      0.37 o 
  -8   2  10       29.86       30.05      0.74 o 
  -7   2  10       77.82       69.66      1.62 o 
  -6   2  10      100.50       93.25      1.84 o 
  -5   2  10        0.01        1.02      0.46 o 
  -4   2  10       33.28       30.49      1.74 o 
  -3   2  10       94.22       88.51      2.88 o 
  -2   2  10        8.83       12.73      0.94 o 
  -1   2  10       53.55       62.48      2.04 o 
   0   2  10        0.03        0.32      0.47 o 
   1   2  10       57.97       50.66      2.11 o 
   2   2  10       36.78       39.40      0.78 o 
   3   2  10      168.68      152.95      4.30 o 
   4   2  10      402.93      357.97      6.00 o 
   5   2  10        2.01        1.38      0.28 o 
   6   2  10       23.04       23.12      1.03 o 
   7   2  10       31.96       35.11      1.02 o 
 -11   3  10        6.94        7.79      0.58 o 
 -10   3  10        3.62        4.48      0.47 o 
  -9   3  10        1.12        1.16      0.39 o 
  -8   3  10        0.07        0.22      0.31 o 
  -7   3  10       11.81       13.42      0.41 o 
  -6   3  10       12.53       10.62      0.47 o 
  -5   3  10        2.16        0.66      0.62 o 
  -4   3  10       25.85       27.48      1.56 o 
  -3   3  10      176.55      182.64      5.50 o 
  -2   3  10       55.36       45.14      1.73 o 
  -1   3  10       32.78       39.69      1.59 o 
   0   3  10        0.19        0.88      0.48 o 
   1   3  10        0.21        0.00      0.49 o 
   2   3  10      136.69      124.60      2.89 o 
   3   3  10       17.62       21.58      0.99 o 
   4   3  10      179.19      162.17      3.43 o 
   5   3  10      110.44      116.17      2.29 o 
   6   3  10        6.41        5.61      0.31 o 
 -11   4  10        3.77        3.61      0.47 o 
 -10   4  10        0.40        0.60      0.37 o 
  -9   4  10       25.70       21.68      0.64 o 
  -8   4  10      105.80      107.40      1.99 o 
  -7   4  10       86.33       89.70      1.46 o 
  -6   4  10       80.98       75.98      1.23 o 
  -5   4  10        0.16        0.26      0.20 o 
  -4   4  10        1.15        1.19      0.26 o 
  -3   4  10      180.28      172.92      5.19 o 
  -2   4  10        2.39        3.78      0.58 o 
  -1   4  10      103.08       95.80      4.30 o 
   0   4  10      198.38      183.93      5.06 o 
   1   4  10       18.91       19.97      0.67 o 
   2   4  10        2.96        4.21      0.74 o 
   3   4  10      237.95      212.13      3.95 o 
   4   4  10       40.26       31.45      0.95 o 
   5   4  10        0.20        0.06      0.28 o 
   6   4  10        0.13        0.32      0.23 o 
 -10   5  10        0.16        0.04      0.30 o 
  -9   5  10       14.97       12.43      0.49 o 
  -8   5  10      194.19      213.63      3.52 o 
  -7   5  10      227.58      232.49      3.82 o 
  -6   5  10       39.33       33.48      0.63 o 
  -5   5  10       25.91       21.45      0.45 o 
  -4   5  10        7.86        7.24      0.29 o 
  -3   5  10       30.59       28.82      0.81 o 
  -2   5  10      143.14      144.81      2.47 o 
  -1   5  10      100.71      104.57      3.13 o 
   0   5  10        6.26        7.76      0.59 o 
   1   5  10      156.43      128.54      4.12 o 
   2   5  10        2.62        1.92      0.39 o 
   3   5  10        1.98        0.85      0.36 o 
   4   5  10        0.01       -0.04      0.34 o 
   5   5  10        0.38        0.84      0.26 o 
   6   5  10        0.50        1.16      0.22 o 
 -10   6  10        7.05        5.65      0.41 o 
  -9   6  10       10.13       10.22      0.48 o 
  -8   6  10        2.94        3.29      0.28 o 
  -7   6  10       34.40       32.69      0.74 o 
  -6   6  10      143.55      139.91      2.81 o 
  -5   6  10       57.94       54.03      1.08 o 
  -4   6  10       70.18       68.85      1.16 o 
  -3   6  10      120.54      127.31      2.11 o 
  -2   6  10      120.19      106.78      1.80 o 
  -1   6  10       92.68       84.59      2.42 o 
   0   6  10       39.08       31.69      1.17 o 
   1   6  10      208.06      208.64      5.32 o 
   2   6  10       16.28       16.14      0.80 o 
   3   6  10       14.48       12.28      0.61 o 
   4   6  10        0.96        0.57      0.33 o 
   5   6  10        0.06       -0.11      0.23 o 
  -9   7  10        9.14        7.14      0.44 o 
  -8   7  10        9.29        7.76      0.41 o 
  -7   7  10       22.41       20.68      0.61 o 
  -6   7  10       15.72       15.98      0.53 o 
  -5   7  10       82.58       83.33      1.76 o 
  -4   7  10        1.57        1.35      0.33 o 
  -3   7  10        7.33        5.37      0.37 o 
  -2   7  10      226.51      229.72      3.96 o 
  -1   7  10       33.74       33.26      1.17 o 
   0   7  10       15.98       18.40      0.95 o 
   1   7  10        0.07        0.24      0.40 o 
   2   7  10       42.67       43.79      1.89 o 
   3   7  10        7.89        7.77      0.50 o 
   4   7  10       15.72       15.54      1.72 o 
  -8   8  10        0.59        0.63      0.25 o 
  -7   8  10       11.63       14.27      0.43 o 
  -6   8  10        9.53        8.71      0.39 o 
  -5   8  10      122.84      132.81      2.65 o 
  -4   8  10       32.39       34.16      0.92 o 
  -3   8  10        1.08        0.93      0.34 o 
  -2   8  10       77.25       81.77      2.01 o 
  -1   8  10        1.99        2.82      0.62 o 
   0   8  10       13.31       12.78      1.42 o 
   1   8  10        9.65        9.10      1.21 o 
   2   8  10        7.09        5.32      0.71 o 
   3   8  10       11.61        9.45      0.90 o 
   4   8  10       26.82       28.02      1.57 o 
  -7   9  10       12.39       10.42      0.44 o 
  -6   9  10        0.70        0.68      0.28 o 
  -5   9  10        7.76        8.99      0.37 o 
  -4   9  10       79.41       83.08      1.52 o 
  -3   9  10        1.28        2.72      0.38 o 
  -2   9  10       14.78       17.88      0.86 o 
  -1   9  10       30.14       34.93      1.36 o 
   0   9  10       32.13       34.83      2.28 o 
   1   9  10       16.68       14.86      1.34 o 
  -5  10  10        1.13        0.93      0.25 o 
  -4  10  10        0.06        0.32      0.29 o 
  -3  10  10       59.07       65.79      2.02 o 
  -2  10  10       13.77       16.00      0.89 o 
  -1  10  10       20.91       18.10      1.48 o 
   0  10  10        0.53        0.23      0.76 o 
 -11   1  11        0.57        0.44      0.38 o 
 -10   1  11        3.93        4.97      0.47 o 
  -9   1  11        0.02        0.06      0.31 o 
  -8   1  11        0.00        0.30      0.32 o 
  -7   1  11       37.25       42.54      1.00 o 
  -6   1  11       89.06       83.92      1.25 o 
  -5   1  11        0.00        0.45      0.42 o 
  -4   1  11        4.75        8.94      0.72 o 
  -3   1  11      314.35      313.76      9.13 o 
  -2   1  11       56.34       61.19      2.02 o 
  -1   1  11      147.35      144.86      4.17 o 
   0   1  11      227.65      227.26      6.22 o 
   1   1  11       48.94       46.53      0.91 o 
   2   1  11      365.71      351.57      5.77 o 
   3   1  11      170.89      166.81      3.53 o 
   4   1  11       18.68       20.44      0.97 o 
   5   1  11        0.09        0.26      0.32 o 
   6   1  11       11.87       11.96      0.65 o 
 -11   2  11        5.05        5.53      0.42 o 
 -10   2  11        1.07        1.41      0.41 o 
  -9   2  11       60.14       56.98      2.06 o 
  -8   2  11        1.15        1.32      0.34 o 
  -7   2  11       71.71       67.29      1.14 o 
  -6   2  11        0.14        0.18      0.23 o 
  -5   2  11       29.04       30.64      0.85 o 
  -4   2  11        1.84        2.80      1.07 o 
  -3   2  11        3.16        3.96      0.59 o 
  -2   2  11       48.67       51.07      1.91 o 
  -1   2  11       23.75       23.85      1.34 o 
   0   2  11        1.09        0.86      0.37 o 
   1   2  11      774.83      732.80     11.45 o 
   2   2  11        9.38       10.32      0.40 o 
   3   2  11       24.45       20.06      0.66 o 
   4   2  11       20.65       15.37      0.48 o 
   5   2  11        1.07        2.16      0.31 o 
   6   2  11        2.90        4.13      0.38 o 
 -11   3  11        1.33        1.11      0.40 o 
 -10   3  11       62.14       69.29      1.78 o 
  -9   3  11        6.49        5.90      0.44 o 
  -8   3  11        2.62        1.38      0.32 o 
  -7   3  11        9.68        9.65      1.18 o 
  -6   3  11        3.10        2.24      0.24 o 
  -5   3  11       63.94       63.65      1.04 o 
  -4   3  11       10.71       10.96      0.45 o 
  -3   3  11        0.34        1.50      0.45 o 
  -2   3  11       21.23       18.07      1.00 o 
  -1   3  11        1.48        3.62      0.52 o 
   0   3  11       62.32       63.07      1.11 o 
   1   3  11       86.02       93.93      1.71 o 
   2   3  11       12.51        8.26      0.49 o 
   3   3  11        7.39        8.42      0.54 o 
   4   3  11        1.09        1.04      0.31 o 
   5   3  11        3.60        4.13      0.35 o 
   6   3  11        2.05        2.14      0.28 o 
 -10   4  11        2.12        1.16      0.35 o 
  -9   4  11       10.20       11.03      0.51 o 
  -8   4  11       26.52       24.58      0.70 o 
  -7   4  11       37.13       43.65      0.82 o 
  -6   4  11        0.85        0.56      0.23 o 
  -5   4  11       16.35       13.51      0.36 o 
  -4   4  11        1.81        3.59      0.27 o 
  -3   4  11        7.69        6.60      0.31 o 
  -2   4  11       21.59       22.89      0.69 o 
  -1   4  11        1.19        0.68      0.35 o 
   0   4  11        0.45        0.41      0.39 o 
   1   4  11       68.47       61.93      1.76 o 
   2   4  11       52.58       42.41      1.73 o 
   3   4  11      164.40      152.84      3.16 o 
   4   4  11       22.55       23.67      0.78 o 
   5   4  11        3.85        4.24      0.38 o 
 -10   5  11        7.84        6.08      0.37 o 
  -9   5  11       30.76       29.54      0.83 o 
  -8   5  11       42.57       40.35      0.93 o 
  -7   5  11       44.12       43.60      0.99 o 
  -6   5  11       38.65       35.55      0.74 o 
  -5   5  11        0.04       -0.10      0.23 o 
  -4   5  11       91.13       90.22      1.54 o 
  -3   5  11        2.71        2.82      0.26 o 
  -2   5  11        4.85        4.88      0.34 o 
  -1   5  11       74.94       67.62      1.57 o 
   0   5  11        5.76        6.83      0.62 o 
   1   5  11        2.96        3.34      0.46 o 
   2   5  11        0.34        0.82      0.36 o 
   3   5  11       71.21       70.04      1.52 o 
   4   5  11       17.55       18.65      0.62 o 
   5   5  11        0.07        0.31      0.22 o 
  -9   6  11        0.06        0.02      0.34 o 
  -8   6  11       16.43       13.90      0.79 o 
  -7   6  11        0.00        0.38      0.34 o 
  -6   6  11        6.09        6.69      0.43 o 
  -5   6  11        6.66        7.65      0.38 o 
  -4   6  11      112.00      119.28      2.00 o 
  -3   6  11       22.49       21.96      0.63 o 
  -2   6  11       42.09       40.15      0.94 o 
  -1   6  11       46.32       41.08      1.20 o 
   0   6  11       23.90       21.85      0.95 o 
   1   6  11        4.49        6.28      0.57 o 
   2   6  11       91.96       90.39      2.13 o 
   3   6  11       46.70       48.24      1.27 o 
   4   6  11        1.76        1.51      0.30 o 
  -8   7  11       78.56       63.33      1.46 o 
  -7   7  11       98.28       90.74      2.07 o 
  -6   7  11        1.88        1.34      0.36 o 
  -5   7  11       11.40       10.79      0.59 o 
  -4   7  11        0.10        0.16      0.37 o 
  -3   7  11       64.43       61.19      1.33 o 
  -2   7  11        3.05        1.78      0.24 o 
  -1   7  11       21.51       23.52      1.94 o 
   0   7  11        0.09        0.62      0.45 o 
   1   7  11       45.89       44.46      1.41 o 
   2   7  11       69.89       71.51      2.62 o 
   3   7  11       21.50       19.98      0.82 o 
   4   7  11        0.13        0.42      0.41 o 
  -7   8  11        2.96        3.41      0.31 o 
  -6   8  11        9.51       11.06      0.49 o 
  -5   8  11        1.80        1.64      0.45 o 
  -4   8  11        6.59        7.01      0.47 o 
  -3   8  11        0.88        0.50      0.40 o 
  -2   8  11        2.97        4.95      0.56 o 
  -1   8  11        0.75        2.59      1.00 o 
   0   8  11       24.52       20.79      1.72 o 
   1   8  11        4.72        4.73      0.98 o 
   2   8  11        3.72        3.14      0.60 o 
   3   8  11        5.13        7.11      0.60 o 
  -6   9  11        1.89        1.27      0.26 o 
  -5   9  11       16.55       18.64      0.55 o 
  -4   9  11       22.04       23.07      0.82 o 
  -3   9  11       21.32       22.35      1.09 o 
  -2   9  11        1.37        1.62      0.52 o 
  -1   9  11        6.41        6.27      1.04 o 
   0   9  11        3.51        3.27      0.85 o 
   1   9  11        1.26        1.45      0.71 o 
  -3  10  11        0.05        0.08      0.36 o 
  -2  10  11       21.71       24.18      1.45 o 
 -11   0  12        5.59        7.08      0.60 o 
 -10   0  12        1.21        1.83      0.73 o 
  -9   0  12       25.69       23.55      1.42 o 
  -8   0  12      139.96      143.16      3.75 o 
  -7   0  12       69.51       68.77      2.24 o 
  -6   0  12       17.70       16.40      0.71 o 
  -5   0  12      116.96      100.55      1.94 o 
  -4   0  12       69.71       60.32      1.29 o 
  -3   0  12       11.35        8.64      0.62 o 
  -2   0  12      232.59      213.04      5.11 o 
  -1   0  12      786.23      785.97     15.25 o 
   0   0  12      204.21      207.86      3.79 o 
   1   0  12      491.38      475.51      8.70 o 
   2   0  12      335.31      310.20      7.39 o 
   3   0  12       39.58       40.57      2.50 o 
   4   0  12       12.33       13.14      0.68 o 
   5   0  12        1.98        3.16      0.46 o 
   6   0  12       18.01       17.83      1.14 o 
 -11   1  12        7.55        6.25      0.50 o 
 -10   1  12        3.81        4.95      0.79 o 
  -9   1  12        1.53        2.64      0.58 o 
  -8   1  12        2.57        3.95      0.50 o 
  -7   1  12        0.00        1.10      0.38 o 
  -6   1  12        4.74        5.47      0.29 o 
  -5   1  12      158.67      151.72      2.19 o 
  -4   1  12      162.80      158.84      2.01 o 
  -3   1  12      223.44      214.29      3.72 o 
  -2   1  12       12.01       10.00      0.45 o 
  -1   1  12       21.82       25.64      0.55 o 
   0   1  12      112.04      103.04      1.60 o 
   1   1  12       46.14       46.87      0.88 o 
   2   1  12        3.16        2.82      0.30 o 
   3   1  12       76.25       70.29      2.02 o 
   4   1  12       96.80       93.47      1.89 o 
   5   1  12        0.19        0.68      0.30 o 
 -11   2  12       19.47       17.14      0.62 o 
 -10   2  12       16.24       19.39      0.72 o 
  -9   2  12       59.09       54.75      1.85 o 
  -8   2  12       20.72       20.12      0.76 o 
  -7   2  12        3.98        3.01      0.27 o 
  -6   2  12        3.82        3.03      0.25 o 
  -5   2  12        1.50        1.12      0.22 o 
  -4   2  12      183.47      193.31      2.92 o 
  -3   2  12      125.73      128.37      1.81 o 
  -2   2  12       20.53       23.65      0.67 o 
  -1   2  12       51.50       51.13      1.16 o 
   0   2  12        1.93        1.77      0.29 o 
   1   2  12      285.04      274.28      4.29 o 
   2   2  12      344.32      336.48      6.70 o 
   3   2  12        5.90        3.79      0.33 o 
   4   2  12       11.01       11.92      0.45 o 
   5   2  12        6.72        6.88      0.38 o 
 -10   3  12       69.22       73.12      1.85 o 
  -9   3  12       22.92       20.81      0.68 o 
  -8   3  12        0.47        0.68      0.31 o 
  -7   3  12        0.28        0.63      0.25 o 
  -6   3  12       21.88       20.49      0.47 o 
  -5   3  12        4.19        5.70      0.27 o 
  -4   3  12        0.97        0.76      0.24 o 
  -3   3  12        8.07        8.94      0.37 o 
  -2   3  12        3.90        5.31      0.39 o 
  -1   3  12        0.70        0.03      0.32 o 
   0   3  12        8.04        8.85      0.38 o 
   1   3  12       17.93       17.68      0.53 o 
   2   3  12       21.99       23.36      1.08 o 
   3   3  12       38.70       43.55      1.23 o 
   4   3  12        5.09        5.81      0.34 o 
   5   3  12        7.51        7.33      0.37 o 
 -10   4  12        3.74        4.50      0.39 o 
  -9   4  12        3.23        3.15      0.35 o 
  -8   4  12       23.98       22.51      0.66 o 
  -7   4  12       65.94       66.37      1.23 o 
  -6   4  12       18.63       16.10      0.43 o 
  -5   4  12       78.88       82.83      1.42 o 
  -4   4  12       67.43       65.07      1.30 o 
  -3   4  12       52.31       47.53      1.36 o 
  -2   4  12      140.31      133.72      2.28 o 
  -1   4  12       56.86       56.44      1.14 o 
   0   4  12       66.11       60.13      1.79 o 
   1   4  12       23.42       24.32      0.98 o 
   2   4  12      129.89      113.59      3.02 o 
   3   4  12       11.59        9.80      0.49 o 
   4   4  12        2.51        2.93      0.29 o 
   5   4  12        0.72        1.12      0.25 o 
  -9   5  12       58.39       52.51      1.48 o 
  -8   5  12       17.52       14.51      0.73 o 
  -7   5  12       14.04       13.74      0.60 o 
  -6   5  12        6.48        6.88      0.42 o 
  -5   5  12       85.12       96.06      1.76 o 
  -4   5  12      168.37      166.62      2.93 o 
  -3   5  12        8.36        6.62      0.32 o 
  -2   5  12        1.25        2.17      0.37 o 
  -1   5  12      123.95      122.91      2.12 o 
   0   5  12      277.16      273.45      5.77 o 
   1   5  12        0.68        1.44      0.43 o 
   2   5  12        4.36        3.22      0.32 o 
   3   5  12        9.96       10.30      0.41 o 
   4   5  12        0.65        1.07      0.24 o 
  -9   6  12      112.93      106.00      4.65 o 
  -8   6  12       68.17       63.15      1.51 o 
  -7   6  12       18.09       17.60      0.62 o 
  -6   6  12        1.89        0.83      0.35 o 
  -5   6  12        7.71        8.85      0.37 o 
  -4   6  12        5.50        4.53      0.28 o 
  -3   6  12       10.41       11.29      0.40 o 
  -2   6  12       59.82       59.97      1.29 o 
  -1   6  12        0.11        0.02      0.42 o 
   0   6  12       30.73       32.16      1.01 o 
   1   6  12        3.41        1.87      0.41 o 
   2   6  12        1.06        2.04      0.38 o 
   3   6  12        1.40        0.94      0.34 o 
   4   6  12       11.54       12.51      0.63 o 
  -8   7  12       19.20       16.35      0.76 o 
  -7   7  12       10.52       10.93      0.64 o 
  -6   7  12       20.48       21.75      0.70 o 
  -5   7  12        2.95        1.48      0.37 o 
  -4   7  12        4.00        6.83      1.10 o 
  -3   7  12       14.06       14.67      0.67 o 
  -2   7  12        0.36        0.87      0.23 o 
  -1   7  12       42.96       48.91      2.96 o 
   0   7  12       29.01       29.73      1.24 o 
   1   7  12       12.18       13.10      0.55 o 
   2   7  12       10.07       10.09      0.61 o 
   3   7  12       24.17       23.04      0.95 o 
  -7   8  12        2.74        3.58      0.43 o 
  -6   8  12       14.78       19.60      0.65 o 
  -5   8  12        1.99        2.03      0.36 o 
  -4   8  12        1.91        2.25      0.44 o 
  -3   8  12        3.60        2.93      0.44 o 
  -2   8  12        0.30        0.55      0.65 o 
  -1   8  12       30.57       29.82      2.05 o 
   0   8  12        3.02        4.08      0.92 o 
   1   8  12        7.86        5.79      0.92 o 
   2   8  12       24.03       23.81      1.43 o 
  -5   9  12        7.37        8.37      0.42 o 
  -4   9  12       24.63       32.03      1.18 o 
  -3   9  12       13.27       13.55      0.81 o 
  -2   9  12       17.16       15.55      1.37 o 
  -1   9  12       12.51       10.45      1.12 o 
   0   9  12        2.30        2.80      0.79 o 
 -10   1  13       16.30       17.34      0.59 o 
  -9   1  13       42.24       33.82      1.29 o 
  -8   1  13        2.08        1.26      0.30 o 
  -7   1  13        6.34        4.62      0.40 o 
  -6   1  13        0.00        0.34      0.23 o 
  -5   1  13       49.28       48.98      0.89 o 
  -4   1  13      198.62      203.84      3.08 o 
  -3   1  13      331.68      333.53      4.42 o 
  -2   1  13      118.60      118.39      1.84 o 
  -1   1  13      154.17      159.07      2.65 o 
   0   1  13        6.31        6.29      0.34 o 
   1   1  13        6.50        5.71      0.33 o 
   2   1  13       86.07       81.41      2.62 o 
   3   1  13        6.63        7.37      0.41 o 
   4   1  13        3.45        3.10      0.34 o 
   5   1  13       56.07       60.78      2.05 o 
 -10   2  13       16.40       14.69      0.53 o 
  -9   2  13       23.08       25.75      0.64 o 
  -8   2  13       29.94       29.90      0.71 o 
  -7   2  13        0.05        0.26      0.24 o 
  -6   2  13        4.44        4.12      0.26 o 
  -5   2  13        0.79        0.25      0.22 o 
  -4   2  13       13.41       11.93      0.41 o 
  -3   2  13       30.06       31.95      0.60 o 
  -2   2  13       45.28       42.35      0.91 o 
  -1   2  13       67.18       71.00      1.34 o 
   0   2  13       41.29       44.93      0.88 o 
   1   2  13       32.65       28.61      0.67 o 
   2   2  13       44.06       42.86      0.88 o 
   3   2  13        2.75        3.02      0.27 o 
   4   2  13       21.54       24.54      0.75 o 
   5   2  13        0.98        2.16      0.27 o 
 -10   3  13        3.64        3.58      0.35 o 
  -9   3  13        9.29        9.32      0.86 o 
  -8   3  13        4.21        4.78      0.33 o 
  -7   3  13        2.77        2.90      0.26 o 
  -6   3  13       27.79       27.68      0.55 o 
  -5   3  13        0.90        0.92      0.24 o 
  -4   3  13       93.80       96.78      1.65 o 
  -3   3  13        2.22        3.64      0.29 o 
  -2   3  13       54.46       51.93      1.14 o 
  -1   3  13       75.10       75.12      1.49 o 
   0   3  13       21.73       23.35      1.79 o 
   1   3  13      155.12      139.13      2.30 o 
   2   3  13       12.58       12.02      1.13 o 
   3   3  13        1.86        2.15      0.28 o 
   4   3  13        1.67        2.10      0.29 o 
 -10   4  13       14.30       18.13      1.00 o 
  -9   4  13       19.02       15.68      0.64 o 
  -8   4  13       60.89       56.51      2.05 o 
  -7   4  13        8.86        9.60      0.35 o 
  -6   4  13       17.27       16.47      0.47 o 
  -5   4  13        4.48        3.51      0.28 o 
  -4   4  13       98.99      102.79      1.75 o 
  -3   4  13      119.87      118.79      2.30 o 
  -2   4  13       79.46       78.21      1.31 o 
  -1   4  13      210.12      214.77      3.52 o 
   0   4  13       34.25       33.07      1.13 o 
   1   4  13        5.01        3.47      0.34 o 
   2   4  13        5.42        5.11      0.33 o 
   3   4  13        6.85        7.33      0.34 o 
   4   4  13        0.17        0.36      0.25 o 
  -9   5  13        0.57        0.47      0.46 o 
  -8   5  13        4.49        4.28      0.75 o 
  -7   5  13        2.24        2.13      0.37 o 
  -6   5  13       17.20       17.04      0.45 o 
  -5   5  13       16.15       15.97      0.46 o 
  -4   5  13       33.67       29.61      0.69 o 
  -3   5  13       11.66       10.38      0.44 o 
  -2   5  13       18.91       17.31      0.58 o 
  -1   5  13       20.31       22.51      0.51 o 
   0   5  13        0.73        1.24      0.34 o 
   1   5  13       59.60       54.83      1.43 o 
   2   5  13       20.76       23.11      0.76 o 
   3   5  13        0.16        0.46      0.28 o 
  -8   6  13       13.66       10.41      0.61 o 
  -7   6  13        0.18        0.31      0.34 o 
  -6   6  13        4.30        4.07      0.40 o 
  -5   6  13        5.72        6.29      0.34 o 
  -4   6  13       23.47       25.46      0.62 o 
  -3   6  13        1.05        1.93      0.26 o 
  -2   6  13       68.75       60.70      1.30 o 
  -1   6  13       73.18       72.41      1.76 o 
   0   6  13        0.03        0.44      0.38 o 
   1   6  13        3.30        5.76      0.44 o 
   2   6  13        2.83        3.10      0.34 o 
   3   6  13        6.80        9.47      0.74 o 
  -7   7  13        2.30        2.40      0.32 o 
  -6   7  13        1.52        1.41      0.34 o 
  -5   7  13       13.15       14.06      0.67 o 
  -4   7  13        2.00        1.91      0.41 o 
  -3   7  13        2.32        1.98      0.51 o 
  -2   7  13        0.00        0.31      0.50 o 
  -1   7  13        0.10        0.84      0.87 o 
   0   7  13        0.04       -0.11      0.55 o 
   1   7  13       17.19       18.03      0.84 o 
   2   7  13       50.15       53.58      1.70 o 
  -6   8  13        5.07        4.86      0.35 o 
  -5   8  13        4.30        6.80      0.56 o 
  -4   8  13        2.28        3.77      0.49 o 
  -3   8  13        4.77        5.54      0.56 o 
  -2   8  13        1.53        2.17      0.90 o 
  -1   8  13        2.25        2.12      0.83 o 
   0   8  13        0.34        0.29      0.50 o 
 -10   0  14        3.14        3.31      0.43 o 
  -9   0  14        0.05        0.23      0.38 o 
  -8   0  14        1.24        1.12      0.40 o 
  -7   0  14       13.25       12.93      0.61 o 
  -6   0  14       32.04       35.21      0.88 o 
  -5   0  14      158.44      150.66      2.78 o 
  -4   0  14      338.30      355.36      7.03 o 
  -3   0  14       77.31       68.61      1.40 o 
  -2   0  14      173.47      181.21      3.85 o 
  -1   0  14      254.72      274.22      6.92 o 
   0   0  14      409.07      452.22     11.18 o 
   1   0  14       60.05       63.15      2.17 o 
   2   0  14        9.06       11.04      0.76 o 
   3   0  14       24.36       26.82      1.18 o 
   4   0  14        0.34        0.29      0.54 o 
 -10   1  14        0.12        0.59      0.27 o 
  -9   1  14        0.55        1.04      0.27 o 
  -8   1  14       30.20       27.22      0.85 o 
  -7   1  14        9.59        6.95      0.38 o 
  -6   1  14       26.78       26.66      0.54 o 
  -5   1  14       30.48       27.54      0.55 o 
  -4   1  14       17.07       14.46      0.41 o 
  -3   1  14       12.34       13.02      0.36 o 
  -2   1  14        5.65        6.96      0.81 o 
  -1   1  14       45.17       45.71      0.95 o 
   0   1  14       28.05       30.53      0.70 o 
   1   1  14       54.50       50.29      1.57 o 
   2   1  14       30.70       28.62      0.88 o 
   3   1  14       14.99       15.17      0.57 o 
   4   1  14        0.12        0.34      0.31 o 
 -10   2  14        0.01        0.12      0.25 o 
  -9   2  14        0.08        0.15      0.25 o 
  -8   2  14        0.12        0.13      0.28 o 
  -7   2  14        0.01       -0.12      0.22 o 
  -6   2  14        0.97        1.11      0.22 o 
  -5   2  14       75.94       84.00      1.33 o 
  -4   2  14        2.39        4.25      0.44 o 
  -3   2  14      213.54      232.11      3.21 o 
  -2   2  14      209.60      218.85      3.56 o 
  -1   2  14        5.51        5.68      0.36 o 
   0   2  14       66.73       66.25      1.38 o 
   1   2  14        0.19        0.15      0.26 o 
   2   2  14       38.16       38.59      0.95 o 
   3   2  14       10.62       10.80      0.46 o 
   4   2  14        2.69        3.74      0.33 o 
  -9   3  14        0.12        0.70      0.34 o 
  -8   3  14        0.02       -0.03      0.24 o 
  -7   3  14       27.53       28.75      0.61 o 
  -6   3  14       33.97       28.42      0.61 o 
  -5   3  14       18.73       20.70      0.54 o 
  -4   3  14       18.53       13.46      0.47 o 
  -3   3  14       59.36       67.02      1.24 o 
  -2   3  14        0.98        0.86      0.32 o 
  -1   3  14        0.13        0.12      0.31 o 
   0   3  14       33.05       32.99      1.22 o 
   1   3  14        0.99        1.11      0.32 o 
   2   3  14       40.47       45.13      1.01 o 
   3   3  14        1.13        1.57      0.29 o 
  -9   4  14        2.66        3.55      0.41 o 
  -8   4  14        8.00        7.58      0.46 o 
  -7   4  14        0.09        0.53      0.24 o 
  -6   4  14        5.41        5.79      0.30 o 
  -5   4  14       17.11       19.54      0.54 o 
  -4   4  14        1.17        1.46      0.26 o 
  -3   4  14       14.30       13.92      0.45 o 
  -2   4  14        0.01        0.05      0.22 o 
  -1   4  14        0.21        0.24      0.29 o 
   0   4  14        1.38        1.85      0.32 o 
   1   4  14        0.58        1.28      0.31 o 
   2   4  14        0.18        0.32      0.28 o 
   3   4  14        1.38        2.83      0.34 o 
  -8   5  14        2.79        2.01      0.48 o 
  -7   5  14        0.06        0.37      0.43 o 
  -6   5  14        6.52        7.93      0.65 o 
  -5   5  14       17.48       20.26      0.56 o 
  -4   5  14       22.35       20.51      0.90 o 
  -3   5  14      145.07      138.96      2.62 o 
  -2   5  14        5.40        5.84      0.30 o 
  -1   5  14        9.45        6.91      0.40 o 
   0   5  14       27.60       30.81      0.94 o 
   1   5  14       29.36       32.49      1.01 o 
   2   5  14        4.44        5.54      0.41 o 
  -8   6  14        0.15        0.37      0.30 o 
  -7   6  14        5.63        6.72      0.43 o 
  -6   6  14        0.05        0.31      0.33 o 
  -5   6  14        9.04        7.81      0.38 o 
  -4   6  14        0.12        0.20      0.21 o 
  -3   6  14        4.69        2.95      0.25 o 
  -2   6  14        1.59        2.34      0.24 o 
  -1   6  14       10.50        9.83      0.56 o 
   0   6  14       63.10       70.29      1.65 o 
   1   6  14        3.72        4.11      0.35 o 
  -6   7  14        2.46        2.55      0.39 o 
  -5   7  14        5.68        5.49      0.47 o 
  -4   7  14       17.75       18.87      1.18 o 
  -3   7  14       23.52       22.42      1.03 o 
  -2   7  14        0.54        0.55      0.54 o 
  -1   7  14        9.76        8.18      0.68 o 
   0   7  14        2.29        2.35      0.60 o 
  -4   8  14       14.05       17.06      1.17 o 
  -9   1  15        0.13       -0.09      0.23 o 
  -8   1  15        1.26        1.04      0.27 o 
  -7   1  15       12.21       13.47      0.40 o 
  -6   1  15        7.03        7.81      0.30 o 
  -5   1  15       12.02       12.56      0.37 o 
  -4   1  15      180.01      172.08      2.85 o 
  -3   1  15       30.90       31.84      0.59 o 
  -2   1  15       99.37      102.61      1.78 o 
  -1   1  15      273.88      291.01      5.05 o 
   0   1  15       72.90       73.02      1.50 o 
   1   1  15        0.00       -0.50      0.32 o 
   2   1  15        3.08        2.71      0.34 o 
   3   1  15        0.48        1.09      0.45 o 
  -9   2  15        8.64       10.52      0.65 o 
  -8   2  15        0.21        0.11      0.29 o 
  -7   2  15        0.04       -0.19      0.24 o 
  -6   2  15       23.24       28.11      0.59 o 
  -5   2  15        1.11        0.74      0.28 o 
  -4   2  15      144.08      172.73      3.17 o 
  -3   2  15        3.24        2.63      0.24 o 
  -2   2  15        0.21       -0.01      0.20 o 
  -1   2  15       17.54       18.61      0.52 o 
   0   2  15        0.55        1.22      0.26 o 
   1   2  15        4.47        4.07      0.40 o 
   2   2  15        5.63        6.22      0.40 o 
   3   2  15        1.64        3.96      0.78 o 
  -9   3  15       22.26       19.70      1.27 o 
  -8   3  15        0.03        0.22      0.26 o 
  -7   3  15        6.84        8.69      0.35 o 
  -6   3  15       26.83       24.55      0.52 o 
  -5   3  15      198.66      209.87      3.51 o 
  -4   3  15      123.48      138.31      2.46 o 
  -3   3  15       33.96       34.19      0.80 o 
  -2   3  15        4.84        4.90      0.32 o 
  -1   3  15        1.80        1.62      0.29 o 
   0   3  15        6.11        5.87      0.34 o 
   1   3  15        3.05        3.30      0.27 o 
   2   3  15        1.50        2.32      0.44 o 
  -8   4  15        0.31        0.32      0.29 o 
  -7   4  15        5.35        6.83      0.29 o 
  -6   4  15        0.00        0.40      0.23 o 
  -5   4  15        7.17        7.71      0.43 o 
  -4   4  15        0.03        0.42      0.29 o 
  -3   4  15       32.49       30.25      0.71 o 
  -2   4  15        0.88        1.14      0.32 o 
  -1   4  15        3.50        3.11      0.23 o 
   0   4  15        7.93        9.28      0.38 o 
   1   4  15        4.93        6.03      0.42 o 
   2   4  15       15.02       18.14      0.69 o 
  -8   5  15        0.19       -0.10      0.27 o 
  -7   5  15        3.04        3.27      0.45 o 
  -6   5  15        8.52        9.30      0.38 o 
  -5   5  15       11.44       10.87      0.36 o 
  -4   5  15        9.65       11.13      0.39 o 
  -3   5  15        1.18        2.38      0.24 o 
  -2   5  15        4.44        4.62      0.26 o 
  -1   5  15       13.67       11.13      0.35 o 
   0   5  15        2.67        5.59      0.39 o 
   1   5  15        0.00        0.36      0.27 o 
  -7   6  15        0.72        0.32      0.29 o 
  -6   6  15        6.73        8.25      0.63 o 
  -5   6  15        0.41        1.27      0.35 o 
  -4   6  15        1.35        1.83      0.37 o 
  -3   6  15       15.33       18.05      0.71 o 
  -2   6  15        7.58        7.76      0.59 o 
  -1   6  15        1.11        0.70      0.32 o 
   0   6  15        1.25        1.85      0.29 o 
  -5   7  15        9.02        8.82      0.57 o 
  -4   7  15        0.13        0.11      0.40 o 
  -3   7  15        2.58        2.55      0.43 o 
  -2   7  15       25.07       20.80      0.95 o 
  -9   0  16        2.95        2.25      0.34 o 
  -8   0  16       41.25       46.12      1.27 o 
  -7   0  16       83.26       92.50      2.06 o 
  -6   0  16       81.98       72.96      1.58 o 
  -5   0  16        1.88        1.82      0.41 o 
  -4   0  16       63.61       62.37      1.70 o 
  -3   0  16       91.02       98.32      2.47 o 
  -2   0  16       30.68       33.06      0.92 o 
  -1   0  16       39.03       40.45      1.34 o 
   0   0  16      104.48      104.69      3.35 o 
   1   0  16       30.09       24.13      1.71 o 
   2   0  16       10.73        9.91      0.57 o 
  -9   1  16        8.38        7.66      0.60 o 
  -8   1  16        6.33        5.63      0.34 o 
  -7   1  16       14.21       14.17      0.46 o 
  -6   1  16       41.10       38.06      0.77 o 
  -5   1  16        3.63        2.88      0.28 o 
  -4   1  16      166.85      161.47      2.50 o 
  -3   1  16       29.28       33.53      0.67 o 
  -2   1  16       22.68       27.61      0.56 o 
  -1   1  16        3.58        5.21      0.36 o 
   0   1  16       22.58       23.94      0.70 o 
   1   1  16        4.12        7.00      0.40 o 
   2   1  16        1.09        2.16      0.28 o 
  -8   2  16       14.21       13.71      0.54 o 
  -7   2  16       10.15       13.00      0.40 o 
  -6   2  16       98.54       98.42      1.64 o 
  -5   2  16       95.15       87.19      1.59 o 
  -4   2  16        4.03        4.07      0.27 o 
  -3   2  16        9.66       12.45      0.41 o 
  -2   2  16       15.32       17.29      0.38 o 
  -1   2  16        7.73        7.66      0.35 o 
   0   2  16        3.10        2.91      0.33 o 
   1   2  16       15.29       18.84      0.98 o 
  -8   3  16        0.00       -0.11      0.26 o 
  -7   3  16        4.38        6.69      0.29 o 
  -6   3  16       69.24       72.45      1.97 o 
  -5   3  16       26.60       26.84      0.71 o 
  -4   3  16        6.67       10.01      0.42 o 
  -3   3  16        1.83        1.40      0.23 o 
  -2   3  16       10.25       14.32      0.41 o 
  -1   3  16        4.35        3.93      0.23 o 
   0   3  16        1.41        3.60      0.58 o 
   1   3  16        0.07       -0.26      0.28 o 
  -7   4  16       48.45       49.86      1.19 o 
  -6   4  16      108.58      115.36      1.98 o 
  -5   4  16        2.43        3.07      0.26 o 
  -4   4  16        0.07        0.34      0.21 o 
  -3   4  16       29.94       34.41      1.01 o 
  -2   4  16        3.73        4.23      0.24 o 
  -1   4  16       11.47       13.76      0.51 o 
   0   4  16       23.43       27.36      0.76 o 
  -6   5  16        8.84        8.88      0.44 o 
  -5   5  16        7.03        6.35      0.36 o 
  -4   5  16       13.99       14.94      0.66 o 
  -3   5  16        8.46        9.81      0.34 o 
  -2   5  16        1.70        2.19      0.33 o 
  -1   5  16       21.27       28.33      0.95 o 
  -5   6  16        6.90        7.32      0.98 o 
  -4   6  16        0.57        1.33      0.37 o 
  -3   6  16        2.66        1.59      0.47 o 
  -2   6  16        2.83        3.63      0.49 o 
  -8   1  17        2.72        2.51      0.33 o 
  -7   1  17        0.63        0.64      0.25 o 
  -6   1  17        0.13        0.11      0.22 o 
  -5   1  17       49.80       54.73      1.29 o 
  -4   1  17        5.28        2.93      0.26 o 
  -3   1  17       25.14       25.03      0.71 o 
  -2   1  17        0.29        0.50      0.21 o 
  -1   1  17        0.56        0.49      0.18 o 
   0   1  17        0.76        0.70      0.17 o 
  -7   2  17       32.05       32.18      0.76 o 
  -6   2  17        2.41        3.57      0.26 o 
  -5   2  17       28.86       29.69      0.70 o 
  -4   2  17        3.15        3.17      0.29 o 
  -3   2  17        0.18        0.57      0.23 o 
  -2   2  17       12.05       13.51      0.44 o 
  -1   2  17       16.72       14.10      0.38 o 
   0   2  17        0.11        0.22      0.16 o 
  -7   3  17       11.57       14.49      0.39 o 
  -6   3  17        2.24        2.21      0.23 o 
  -5   3  17        0.41        0.86      0.21 o 
  -4   3  17        5.53        6.14      0.33 o 
  -3   3  17       31.02       34.74      0.87 o 
  -2   3  17        8.74        6.95      0.30 o 
  -1   3  17       20.49       23.32      0.71 o 
  -6   4  17        0.03        0.77      0.21 o 
  -5   4  17        3.42        3.63      0.26 o 
  -4   4  17        1.99        2.15      0.21 o 
  -3   4  17        3.37        4.43      0.25 o 
  -2   4  17        0.14        0.41      0.16 o 
  -6   0  18      103.70       92.02      5.56 o 
  -5   0  18        0.61        0.48      0.29 o 
  -4   0  18        7.37        5.57      0.53 o 
  -3   0  18        7.27        7.40      0.57 o 
  -2   0  18        0.56        0.02      0.40 o 
  -6   1  18       75.76       76.15      1.72 o 
  -5   1  18       66.60       61.97      1.16 o 
  -4   1  18        2.49        3.20      0.28 o 
  -3   1  18        2.50        3.54      0.22 o 
  -2   1  18        2.30        2.98      0.21 o 
  -5   2  18        0.03        0.50      0.21 o 
  -4   2  18        1.26        2.49      0.32 o 
  -3   2  18       12.71       13.72      0.48 o 
  -2   2  18       24.40       25.49      0.65 o 
                                                 
